# Supplementary material for: Uncovering the basis of protein-protein interaction specificity with a combinatorially complete library
Source: eLife. 2020 Oct 27;9:e60924. doi: 10.7554/eLife.60924 (PMC7669267; doi:10.7554/eLife.60924)
Supplement: Source data 1. [file elife-60924-data1.zip › Extendeddata1-ParEproteintree.txt]

((((((((((1038862.PRJNA170887.KB893851_gene6286:0.28534,(1041139.PRJNA165331.KB902668_gene2862:0.27879,(1510041.PRJNA252806.LW14_24495:0.37140,(1287116.PRJNA171524.X734_10945:0.04390,((935546.PRJNA81803.KB913026_gene4734:0.03598,763057.PRJNA48425.MCHK_5229:0.00055)0.831:0.03448,(1287233.PRJNA171524.X740_12840:0.02081,1287243.PRJNA171524.X742_16410:0.04182)0.789:0.03267)0.984:0.20912)0.971:0.21173)0.936:0.19636)0.852:0.10462)0.845:0.09610,(((((358.PRJEB5272.BN949_05628:0.00053,((1041153.PRJNA165341.ATZC01000004_gene1117:0.0,1041154.PRJNA165343.ATZD01000001_gene1347:0.0,693982.PRJNA41993.Sinme_4047:0.0):0.00054,(1041157.PRJNA78233.AZNW01000026_gene4951:0.00055,((928723.PRJNA74719.KI421518_gene5066:0.0,1194714.PRJNA167596.AKZW01000143_gene2183:0.0,1041156.PRJNA162989.ATYP01000017_gene5739:0.0,1041155.PRJNA162981.ATTK01000001_gene1063:0.0,1194707.PRJNA167593.AKZZ01000135_gene3790:0.0):0.00994,1107881.PRJNA75085.SM0020_32677:0.00055)0.000:0.00099)0.963:0.00089)0.941:0.08383)0.224:0.09220,(1156935.PRJNA86075.QWE_16303:0.36306,1282360.PRJNA186529.ABAC460_23630:0.50485)0.823:0.12187)0.933:0.15378,(107633.PRJNA195700.JMKQ01000006_gene1243:0.13069,136993.PRJNA157217.KB900626_gene2241:0.00055)0.966:0.25012)0.433:0.08304,(1331060.PRJNA201649.RLDS_21885:0.03072,(627192.PRJNA67115.SLG_30580:0.08703,((1331060.PRJNA201649.RLDS_21260:0.00054,314266.PRJNA13584.SKA58_16073:0.02263)0.789:0.03520,(1030157.PRJNA67131.AFMP01000052_gene263:0.03535,(1007104.PRJNA65571.SUS17_2791:0.0,1329909.PRJNA201016.L288_19275:0.0):0.00054)0.245:0.01176)0.755:0.01142)0.873:0.07213)0.989:0.34424)0.917:0.16627,((1041139.PRJNA165331.KB902713_gene4466:0.12244,935553.PRJNA80887.AQUC01000001_gene5714:0.16389)0.998:0.49122,(1028800.PRJEB1950.RG540_CH07600:0.56626,(1220581.PRJDB400.RRH01S_09_00080:0.15543,(1287252.PRJNA171524.X743_18215:0.04891,1040983.PRJNA165327.AXAE01000012_gene2052:0.08211)0.966:0.21878)0.173:0.06393)0.645:0.12255)0.949:0.22356)0.892:0.13851)0.705:0.07741,((639283.PRJNA37659.Snov_0768:0.43746,366602.PRJNA16306.Caul_0773:0.52573)0.884:0.20628,1156935.PRJNA86075.QWE_18904:0.57398)0.736:0.08476)0.902:0.15370,((287752.PRJNA13607.SI859A1_03341:0.68043,441620.PRJNA19559.Mpop_5181:0.46150)0.807:0.14354,((1144314.PRJNA83051.PMI11_02864:0.35491,386.PRJNA259682.JRXL01000012_gene3277:0.11265)0.948:0.38420,438753.PRJDA19267.AZC_4558:0.87208)0.850:0.24409)0.851:0.14226)0.754:0.08698,(272630.PRJNA20.MexAM1_META1p3065:0.27885,(((1297569.PRJEB1501.MESS2_1190026:0.29310,(1079454.PRJNA169711.AQWI01000030_gene5391:0.03368,((1041144.PRJNA162979.ATYN01000001_gene2775:0.01267,1041143.PRJNA163555.ATYZ01000005_gene4107:0.02218)0.908:0.04247,1132836.PRJNA63217.RCCGE510_07876:0.09593)0.857:0.02607)0.818:0.08487)0.838:0.15412,(314231.PRJNA13506.FP2506_09976:0.65066,(1156935.PRJNA86075.QWE_14717:0.21001,(1041147.PRJNA195751.AUFB01000002_gene3215:0.45196,1144343.PRJNA83111.PMI41_02235:0.28973)0.799:0.15213)0.849:0.13674)0.843:0.14909)0.780:0.08289,(((1380350.PRJNA213787.JIAP01000009_gene5677:0.03187,(1287336.PRJNA171524.X772_25905:0.09654,1287182.PRJNA171524.X737_30835:0.14280)0.006:0.04514)0.733:0.02733,(1297570.PRJEB1502.MESS4_660124:0.03700,1287243.PRJNA171524.X742_01345:0.17566)0.140:0.01057)0.934:0.15460,((1298858.PRJNA190815.AUEL01000009_gene4298:0.14388,754035.PRJNA47287.Mesau_03776:0.18707)0.826:0.05196,(((1040984.PRJNA209496.AZUV01000001_gene3246:0.00055,1040980.PRJNA182744.AWZS01000012_gene5718:0.01118)1.000:0.30758,1297569.PRJEB1501.MESS2_550009:0.02891)0.804:0.04315,536019.PRJNA33861.Mesop_4000:0.24451)0.488:0.02559)0.926:0.09615)0.983:0.24673)0.717:0.08028)0.976:0.31418)0.594:0.00053,(1336235.PRJNA204053.JAEG01000007_gene1524:0.59005,388399.PRJNA18971.SSE37_22457:1.01041)0.931:0.52249)0.665:0.12077,((1229484.PRJNA174212.AMYX01000004_gene4044:0.00054,(1114964.PRJNA202090.L485_08820:0.13465,690566.PRJNA50015.Sphch_2771:0.00977)0.999:0.19841)0.437:0.02470,(13690.PRJNA255061.IH86_01245:0.01225,1074493.PRJNA71691.AFXE01000158_gene2144:0.02429)0.000:0.00055)1.000:0.75301)0.272:0.12520,((293614.PRJNA12953.A1C_00950:0.21751,(391896.PRJNA17237.A1I_01455:0.00055,336407.PRJNA13996.RBE_1165:0.01612)0.850:0.18098)1.000:1.38857,1550073.PRJNA260955.JROH01000001_gene661:0.94206)0.547:0.04581)0.896:0.22338,((((((1479238.PRJNA243962.JQMZ01000001_gene2300:0.40979,(1385369.PRJNA214805.N825_25730:0.66292,(((663932.PRJNA165291.KB902575_gene1196:0.03089,272568.PRJNA21071.Gdia_1024:0.01829)0.949:0.20199,((((269796.PRJNA58.Rru_A3239:0.0,1036743.PRJNA67413.F11_16590:0.0):0.09348,360313.PRJNA159249.WYI_21615:0.62277)0.785:0.06505,1122929.PRJNA187116.KB908216_gene1894:0.18481)0.618:0.01615,391624.PRJNA19327.OIHEL45_20396:0.54556)0.974:0.25501)0.767:0.08327,(685035.PRJNA41177.ADAE01000002_gene2485:0.01079,517722.PRJNA61393.AEUE01000003_gene1389:0.00054)0.998:0.54806)0.930:0.22553)0.876:0.14636)0.262:0.01847,(((1282363.PRJNA186533.AEYBE204_02840:0.56883,13690.PRJNA255061.IH86_18830:0.54689)0.488:0.16014,((((1381123.PRJNA214034.AYOD01000005_gene1337:0.55139,(1229204.PRJNA174163.AMYY01000031_gene748:0.38022,(391600.PRJNA19287.ABRU01000010_gene3150:0.52239,751586.PRJNA46229.BDIM_22830:0.36307)0.856:0.20465)0.994:0.49824)0.818:0.18917,((546899.PRJNA165353.AXAD01000008_gene4608:0.0,936455.PRJNA87029.KI421499_gene6690:0.0):0.11388,(319003.PRJNA62341.Bra1253DRAFT_04985:0.13148,196490.PRJNA195749.AUEZ01000028_gene1931:0.15477)0.632:0.05281)0.838:0.10657)0.933:0.17921,((((((440085.PRJNA19527.Mchl_3467:0.35338,((((755176.PRJNA63183.Rleg5DRAFT_3335:0.0,935554.PRJNA84327.AQUM01000001_gene2055:0.0):0.01410,(1408223.PRJNA222534.RLPCCGM1_c2273:0.19429,754523.PRJNA62289.RLEG3_26365:0.02292)0.900:0.00055)0.984:0.09335,935549.PRJNA81743.AQUD01000001_gene2467:0.01641)0.374:0.01301,(395491.PRJNA20097.Rleg_3157:0.0,935550.PRJNA89687.AQUN01000001_gene2937:0.0):0.10512)0.894:0.10372)0.860:0.08848,46914.PRJNA258072.JP75_17210:0.38020)0.444:0.02740,1410620.PRJNA223517.SHLA_81c000320:0.26233)0.337:0.02050,(1122929.PRJNA187116.KB908215_gene1191:0.24864,(((1131813.PRJNA165571.AQVT01000001_gene2812:0.26581,(136993.PRJNA157217.KB900626_gene2797:0.05694,(107635.PRJNA161487.AZUO01000001_gene2936:0.00054,107633.PRJNA195700.JMKQ01000006_gene2750:0.01174)0.827:0.04533)0.996:0.35678)0.598:0.06265,((1144310.PRJNA83043.PMI07_000174:0.04179,1028801.PRJEB1951.RG1141_CH04380:0.08126)0.985:0.35492,(1132836.PRJNA63217.RCCGE510_19738:0.06790,(1336235.PRJNA204053.JAEG01000017_gene3606:0.58094,754764.PRJNA65299.Rleg9DRAFT_4204:0.02313)0.916:0.08564)0.993:0.45853)0.970:0.24278)0.837:0.07299,1028800.PRJEB1950.RG540_CH07970:0.40075)0.741:0.08169)0.787:0.06794)0.805:0.05776,(((((((1549858.PRJNA261987.MC45_14565:0.51178,((1408223.PRJNA222534.RLPCCGM1_p1522:0.02374,(1041144.PRJNA162979.ATYN01000001_gene2714:0.0,936350.PRJNA84253.KB905374_gene4625:0.0,754520.PRJNA65503.KI911779_gene172:0.0):0.02372)0.872:0.04811,(1500306.PRJNA247560.JQLA01000024_gene6342:0.08367,((1246459.PRJNA178040.KB898366_gene5366:0.09677,1500304.PRJNA247554.JQKY01000010_gene5627:0.08947)0.719:0.02676,(754522.PRJNA65301.Rleg10DRAFT_5089:0.0,754522.PRJNA65301.Rleg10DRAFT_3882:0.0):0.07087)0.866:0.03727)0.674:0.00811)0.892:0.09554)0.864:0.11327,1096546.PRJNA159455.WYO_4669:0.24484)0.786:0.08699,(13690.PRJNA241283.CP98_01248:0.02123,1144307.PRJNA83037.PMI04_02196:0.09332)1.000:0.48234)0.668:0.05998,(1301087.PRJEB1562.EBBID32_12630:0.18421,((1444311.PRJNA233556.JFHY01000087_gene3121:0.0,1234597.PRJNA178498.D584_18551:0.0,641118.PRJNA37725.OINT_2000183:0.0):0.35533,1336249.PRJNA204114.JADW01000001_gene1990:0.16293)0.958:0.17567)0.866:0.10034)0.571:0.04448,((1168059.PRJNA179465.KB899087_gene799:0.0,1111106.PRJNA165513.KB904818_gene4536:0.0):0.34695,(1123027.PRJNA185652.ATVN01000025_gene3200:0.12666,366616.PRJNA239788.CG51_17735:0.24549)0.940:0.13268)0.826:0.06776)0.837:0.05568,(1040985.PRJNA209494.AZUX01000001_gene1631:0.62567,(107636.PRJNA195836.JQNK01000009_gene2157:0.15755,(1132444.PRJNA165573.KB889963_gene668:0.06950,595536.PRJNA41067.ADVE02000001_gene271:0.22204)0.779:0.08304)0.774:0.09701)0.583:0.14426)0.310:0.03321,627192.PRJNA67115.SLG_32070:0.46112)0.475:0.03076)0.628:0.07558,1028800.PRJEB1950.RG540_CH04020:0.70365)0.591:0.01169)0.758:0.07297,((1282362.PRJNA186532.AEAC466_17115:0.19500,(1121022.PRJNA169732.AQWM01000039_gene36:0.0,1121022.PRJNA186535.ABENE_19630:0.0):0.22994)0.510:0.22194,46914.PRJNA258072.JP75_22160:1.01944)0.516:0.20123)0.579:0.09565)0.818:0.17598,1282363.PRJNA186533.AEYBE204_09030:0.81051)0.853:0.14879)0.790:0.10053,(1282363.PRJNA186533.AEYBE204_05530:0.53993,(((1547437.PRJNA261244.LL06_09125:0.15272,(755176.PRJNA63183.Rleg5DRAFT_6075:0.18501,1532558.PRJNA257547.JL39_12555:0.11740)0.986:0.28499)0.810:0.15903,(1281779.PRJNA186406.H009_06717:0.83792,(1050720.PRJNA68421.Agau_C201900:0.39667,(1028800.PRJEB1950.RG540_CH10340:0.26382,(((358.PRJNA239301.BW45_23750:0.0,1510041.PRJNA252806.LW14_00280:0.0):0.00054,1279031.PRJNA185343.JNIC01000007_gene3055:0.00055)0.617:0.01053,(424182.PRJEB4411.BN877_I1065:0.01427,1229491.PRJNA174202.C241_23455:0.02955)0.749:0.01771)0.845:0.15744)0.990:0.44800)0.463:0.04795)0.960:0.42191)0.976:0.46470,(1121022.PRJNA186535.ABENE_10530:0.28334,((1041156.PRJNA162989.ATYP01000012_gene2287:0.0,1041154.PRJNA165343.ATZD01000027_gene656:0.0,1041153.PRJNA165341.ATZC01000007_gene646:0.0):0.00054,((698936.PRJNA42477.SinmeB_2510:0.0,266834.PRJNA19.SMc00694:0.0,1286640.PRJNA187276.SM2011_c00694:0.0,928723.PRJNA74719.KI421518_gene3739:0.0,1230587.PRJEB436.BN406_02536:0.0,1041155.PRJNA162981.ATTK01000013_gene1846:0.0,1041152.PRJNA78231.ATYH01000016_gene4984:0.0,1235461.PRJNA175860.C770_GR4Chr2790:0.0,693982.PRJNA41993.Sinme_2734:0.0,1194714.PRJNA167596.AKZW01000030_gene583:0.0,1194707.PRJNA167593.AKZZ01000013_gene5296:0.0,928722.PRJNA71315.KI421524_gene1937:0.0,707241.PRJNA41117.SM11_chr2840:0.0):0.00055,(1107881.PRJNA75085.SM0020_08683:0.01247,382.PRJNA244712.DU99_14845:0.02935)0.000:0.00053)0.848:0.01237)0.999:0.81687)0.720:0.12472)0.775:0.11827)0.860:0.18426)0.685:0.03386,1282361.PRJNA186530.ABAC402_12350:0.51685)0.857:0.06686,(1121124.PRJNA221004.JNIX01000008_gene2390:1.07057,((1298862.PRJNA190819.AUEO01000029_gene165:0.88883,1282360.PRJNA186529.ABAC460_22335:0.43592)0.584:0.14961,((1219035.PRJDB314.NT2_06_02020:0.14467,(1088721.PRJNA73345.NSU_2387:0.0,1088721.PRJNA257352.JI59_08145:0.0):0.12770)0.405:0.05185,(1123269.PRJNA213647.NX02_09975:0.16259,1461752.PRJNA238158.BF95_13885:0.24794)0.805:0.08298)0.942:0.20937)0.815:0.15752)0.633:0.01587)0.833:0.08175,(1532558.PRJNA257547.JL39_22780:0.23491,((1211777.PRJEB128.BN77_p2200010:0.0,796891.PRJNA163057.ATYY01000105_gene2747:0.0):0.29341,(1040982.PRJNA165305.AXAL01000012_gene877:0.09584,(1040980.PRJNA182744.AWZS01000004_gene1777:0.00055,765698.PRJNA48991.Mesci_1980:0.02324)0.935:0.08876)0.811:0.05759)0.942:0.13816)0.979:0.25650)0.910:0.11068)0.829:0.06398,((1380394.PRJNA213782.JADL01000009_gene3121:0.45612,(107636.PRJNA195836.JQNK01000011_gene5:0.28445,(187303.PRJEB120.BN69_2048:0.25888,136993.PRJNA157217.KB900626_gene1908:0.19969)0.623:0.02636)0.475:0.11214)0.990:0.49362,(1123269.PRJNA213647.NX02_23170:0.54628,1550073.PRJNA260955.JROH01000028_gene916:0.60315)0.870:0.25044)0.759:0.13106,(((((((1156935.PRJNA86075.QWE_18133:0.76334,(1550073.PRJNA260955.JROH01000026_gene975:0.74720,1381123.PRJNA214034.AYOD01000044_gene1797:1.03542)0.876:0.48750)0.548:0.30537,(1156935.PRJNA86075.QWE_11087:1.21965,(((136993.PRJNA157217.KB900626_gene2314:0.09936,(107635.PRJNA161487.AZUO01000001_gene2389:0.01164,107633.PRJNA195700.JMKQ01000006_gene2119:0.00055)1.000:0.00061)1.000:0.74443,((244581.PRJNA254818.IM40_08480:0.16079,244581.PRJNA254818.IM40_08220:0.07786)0.986:0.46197,(715226.PRJNA43745.ABI_19460:0.28189,(1121022.PRJNA169732.AQWM01000004_gene666:0.0,1121022.PRJNA186535.ABENE_00575:0.0):0.46172)0.919:0.26594)0.841:0.12838)0.839:0.13725,((156889.PRJNA262.Mmc1_2757:0.0,156889.PRJNA262.Mmc1_1314:0.0,156889.PRJNA262.Mmc1_2059:0.0,156889.PRJNA262.Mmc1_2829:0.0):0.54868,(1123072.PRJNA188889.AUDH01000033_gene1997:0.35950,(366602.PRJNA16306.Caul_4905:0.72015,(1207063.PRJNA170403.P24_05807:0.53469,(1336208.PRJNA204108.JADY01000021_gene4000:0.47297,(1244869.PRJNA187412.H261_13224:0.24440,((1036743.PRJNA67413.F11_12215:0.00054,269796.PRJNA58.Rru_A2376:0.00055)0.994:0.30004,862719.PRJEA50367.AZOLI_0270:0.18386)0.390:0.05893)0.184:0.10117)0.600:0.10031)0.927:0.25578)0.578:0.07798)0.828:0.18206)0.985:0.45099)0.672:0.08754)0.641:0.14575)0.770:0.08510,(398525.PRJNA162247.KB900701_gene3110:0.37678,(((441620.PRJNA19559.Mpop_0593:0.54685,316057.PRJNA15749.RPD_0573:0.51918)0.795:0.18123,(316056.PRJNA15750.RPC_0159:0.54513,(1038862.PRJNA170887.KB893837_gene1626:0.25645,1298867.PRJNA190841.AUES01000036_gene2321:0.20894)0.839:0.14739)0.430:0.06785)0.434:0.04576,196490.PRJNA195749.AUEZ01000026_gene1806:0.14595)0.455:0.02225)0.880:0.18477)0.837:0.09651,(1089551.PRJNA84367.KE386572_gene2926:0.51820,(1134912.PRJNA81429.AJTV01000024_gene2848:0.22627,(1101190.PRJNA165579.ARWB01000001_gene1820:0.20136,(411684.PRJNA19311.HPDFL43_19987:0.29846,1040982.PRJNA165305.AXAL01000011_gene1132:0.15891)0.706:0.12358)0.830:0.13881)0.972:0.29303)0.050:0.10808)0.477:0.08798,(1244869.PRJNA187412.H261_15340:0.72933,(137722.PRJDA32551.AZL_010890:0.23616,862719.PRJEA50367.AZOLI_1550:0.25413)0.929:0.30250)0.897:0.33037)0.630:0.03825,((((1320556.PRJNA197279.AVBP01000001_gene5053:0.0,1320555.PRJNA197277.AVBN01000021_gene5395:0.0,1320557.PRJNA197278.AVBO01000024_gene1968:0.0,1380604.PRJNA213831.AVBQ01000001_gene2913:0.0):0.97365,((((((945681.PRJNA60787.APO_0667:0.0,65959.PRJNA252093.ApDm4_1249:0.0,104102.PRJNA252098.AtDm6_0780:0.0):0.47178,85701.PRJEB5999.BM1374166_01856:0.35106)0.994:0.47418,(13690.PRJNA255061.IH86_21880:0.36732,((1207055.PRJNA170394.C100_02485:0.07956,1522072.PRJNA255228.IL54_0662:0.15405)1.000:0.66510,1449076.PRJNA234882.JOOE01000005_gene1526:0.07279)0.881:0.11199)0.780:0.12899)0.896:0.09777,(1282363.PRJNA186533.AEYBE204_05620:0.47115,1408890.PRJNA223271.Q27BPR15_14870:0.70397)0.745:0.09846)0.803:0.08702,(((1038858.PRJNA162983.AXBA01000035_gene311:0.26692,366602.PRJNA16306.Caul_0843:0.28556)0.818:0.13120,(1301087.PRJEB1562.EBBID32_21820:0.35442,883163.PRJNA52201.HMPREF9718_02043:0.16027)0.945:0.26451)0.986:0.39213,(570952.PRJNA185585.ATVH01000005_gene1160:0.36694,((1402979.PRJNA221537.Q652_01619:0.0,1402980.PRJNA221538.Q653_01621:0.0,1402982.PRJNA221540.Q655_01652:0.0,1402981.PRJNA221539.Q654_00007:0.0,283166.PRJNA196.BH07010:0.0,38323.PRJEB5998.BM1374165_00783:0.0,38323.PRJEB5998.BM1374165_00678:0.0,1134508.PRJNA81689.O95_01602:0.0,1134510.PRJNA81695.O9A_01046:0.0,1134509.PRJNA81691.O97_01635:0.0,38323.PRJEB4971.PRJBM_00701:0.0):0.25078,((1094554.PRJNA75185.MCU_00269:0.0,1094555.PRJNA75203.MEE_01111:0.0,1408427.PRJNA223122.JADB01000024_gene1587:0.0):0.02590,((634504.PRJNA34873.Bgr_08370:0.0,634504.PRJNA34873.Bgr_15130:0.0):0.01185,((1408426.PRJNA223081.JAGY01000016_gene1246:0.0,1094553.PRJNA75183.MCS_01375:0.0):0.01187,(382640.PRJNA28109.BT_1067:0.0,382640.PRJNA28109.BT_0537:0.0,85701.PRJEB5999.BM1374166_00501:0.0,85701.PRJEB5999.BM1374166_01003:0.0):0.08571)0.000:0.00055)0.767:0.02605)0.841:0.11669)0.945:0.25822)0.752:0.09891)0.943:0.22447)0.979:0.32366,(((69395.PRJNA247550.JQJN01000006_gene1480:0.0,69395.PRJNA247577.JQJP01000001_gene1313:0.0):0.66721,((((1112214.PRJNA76639.AHIS01000078_gene3443:1.03816,1028801.PRJEB1951.RG1141_CH29910:0.61657)0.829:0.19541,(1101192.PRJNA165569.KB910516_gene1723:0.64194,652103.PRJNA38503.Rpdx1_1085:0.73135)0.816:0.19473)0.218:0.08912,(1411123.PRJNA245578.JQNH01000001_gene335:0.53904,(1246459.PRJNA178040.KB898377_gene2356:0.76151,1123072.PRJNA188889.AUDH01000003_gene1019:0.80533)0.387:0.20918)0.558:0.14364)0.812:0.33683,((244581.PRJNA254818.IM40_03855:0.76840,(1444311.PRJNA233556.JFHY01000037_gene5:0.51361,(1500309.PRJNA247567.JQLB01000001_gene2989:0.00055,1220581.PRJDB400.RRH01S_01_00680:0.00053)0.977:0.30886)0.851:0.15633)0.813:0.13700,((1117244.PRJNA165239.JNIB01000001_gene4621:0.79012,(1144314.PRJNA83051.PMI11_04318:0.74825,(1510531.PRJNA252874.JQJJ01000004_gene4591:0.56210,((1282360.PRJNA186529.ABAC460_04475:0.71202,1287116.PRJNA171524.X734_00540:0.16566)0.883:0.22272,1381123.PRJNA214034.AYOD01000042_gene2094:0.58425)0.611:0.12492)0.108:0.12058)0.058:0.00737)0.752:0.07786,(107635.PRJNA161487.AZUO01000001_gene2315:0.01170,107633.PRJNA195700.JMKQ01000006_gene2048:0.00055)1.000:0.61706)0.695:0.00115)0.719:0.12332)0.784:0.09404)0.607:0.06100,(1101190.PRJNA165579.ARWB01000001_gene157:0.50323,((1048680.PRJNA176445.KB897852_gene4454:0.02343,(1500307.PRJNA247562.JQJZ01000001_gene4174:0.01769,(((1041146.PRJNA165333.ATZB01000014_gene1849:0.04214,((1346791.PRJNA208544.M529_03150:0.0,1410620.PRJNA223517.SHLA_93c000110:0.0,1346790.PRJNA208542.M527_12995:0.0,1234597.PRJNA178498.D584_25844:0.0):0.00054,412597.PRJNA60841.AEPN01000049_gene3753:0.06579)0.465:0.03468)0.911:0.05246,(1132836.PRJNA63217.RCCGE510_01806:0.06876,(1041143.PRJNA163555.ATYZ01000003_gene323:0.01487,(((935550.PRJNA89687.AQUN01000001_gene892:0.0,395491.PRJNA20097.Rleg_1116:0.0):0.02435,(754518.PRJNA63643.KI912100_gene4999:0.00055,935549.PRJNA81743.AQUD01000001_gene628:0.02416)0.773:0.01210)0.816:0.02158,1041140.PRJNA163059.ATTN01000004_gene3647:0.05307)0.630:0.01202)0.835:0.03148)0.921:0.06454)0.916:0.08353,(1449065.PRJNA234912.JMLL01000011_gene2272:0.25932,1510531.PRJNA252874.JQJJ01000004_gene4624:0.14599)0.506:0.06736)0.951:0.11991)0.918:0.04362)0.955:0.00055,990285.PRJNA63215.RGCCGE502_20925:0.01101)0.954:0.39011)0.994:0.46635)0.071:0.03807)0.827:0.09454)0.693:0.07057,((((1082931.PRJNA72927.KKY_1037:0.52246,(((1346791.PRJNA208544.M529_02975:0.00054,(13690.PRJNA241283.CP98_00616:0.21029,(1207055.PRJNA170394.C100_08820:0.00055,1144307.PRJNA83037.PMI04_00792:0.01201)0.476:0.00053)0.829:0.01184)0.990:0.34945,(366602.PRJNA16306.Caul_3632:0.33603,((1320554.PRJNA197276.AVBM01000029_gene819:0.0,883078.PRJNA52155.HMPREF9695_04986:0.0,1320553.PRJNA197275.AVBL01000007_gene4478:0.0,1320552.PRJNA197274.AVBK01000040_gene2994:0.0):0.08707,(((1057002.PRJNA83955.KB905370_gene2622:0.07387,((1041154.PRJNA165343.ATZD01000054_gene4626:0.04912,((1041155.PRJNA162981.ATTK01000036_gene476:0.0,1194707.PRJNA167593.AKZZ01000193_gene4879:0.0,1194714.PRJNA167596.AKZW01000045_gene2940:0.0):0.03910,(693982.PRJNA41993.Sinme_5594:0.01254,((1107881.PRJNA75085.SM0020_03260:0.0,1041152.PRJNA78231.ATYH01000058_gene5482:0.0):0.00055,928722.PRJNA71315.KI421522_gene5581:0.01274)0.000:0.00055)0.000:0.00054)0.843:0.03404)0.833:0.04674,1041146.PRJNA165333.ATZB01000028_gene5732:0.12968)0.792:0.03414)0.986:0.15321,398525.PRJNA162247.KB900702_gene137:0.04901)0.859:0.07596,((1449065.PRJNA234912.JMLL01000004_gene4365:0.29189,1230476.PRJNA174084.C207_02763:0.08819)0.982:0.17775,((1279031.PRJNA185343.JNIC01000012_gene304:0.03313,(1229491.PRJNA174202.C241_15943:0.00054,((1287308.PRJNA171524.X765_26045:0.0,1287313.PRJNA171524.X766_16505:0.0,1287268.PRJNA171524.X747_05645:0.0,1287287.PRJNA171524.X757_18340:0.0,1287303.PRJNA171524.X763_16575:0.0,1287307.PRJNA171524.X764_22400:0.0):0.02076,(1287074.PRJNA171524.X726_23215:0.0,1287285.PRJNA171524.X756_25700:0.0,1287294.PRJNA171524.X760_15510:0.0,1287264.PRJNA171524.X746_19020:0.0,1287334.PRJNA171524.X771_30125:0.0,1380351.PRJNA213788.JIAO01000004_gene3435:0.0,1287338.PRJNA171524.X773_27650:0.0,1287106.PRJNA171524.X733_05920:0.0,1287120.PRJNA171524.X736_16550:0.0):0.00289)1.000:0.53687)0.530:0.01847)0.918:0.16174,1121022.PRJNA186535.ABENE_12255:0.65619)0.611:0.01603)0.918:0.09911)0.834:0.05214)0.847:0.10434)0.180:0.08070)0.981:0.34090,(412597.PRJNA60841.AEPN01000059_gene3561:0.17079,(1123269.PRJNA213647.NX02_06825:0.22909,363754.PRJNA13459.RHSP_83264:0.34676)0.844:0.13685)0.857:0.10589)0.424:0.10316)0.747:0.12163,(883080.PRJNA52159.HMPREF9697_02951:0.68637,(((1525717.PRJNA254739.IX56_14705:0.50986,438753.PRJDA19267.AZC_2235:0.42781)0.884:0.19435,(318586.PRJNA13020.Pden_3592:0.32218,1282360.PRJNA186529.ABAC460_21775:0.20465)0.570:0.03705)0.468:0.03510,(1402135.PRJNA235147.SUH3_07230:0.30002,(89187.PRJNA13464.ISM_01100:0.27879,(231434.PRJNA243941.JQJH01000030_gene1401:0.12601,1381123.PRJNA214034.AYOD01000060_gene1635:0.30650)0.890:0.11344)0.974:0.21957)0.081:0.00054)0.969:0.26217)0.654:0.03861)0.766:0.09223,(1187851.PRJNA165169.A33M_2354:0.52626,(928722.PRJNA71315.KI421527_gene1655:0.42234,(1144312.PRJNA83047.PMI09_00590:0.06855,1500301.PRJNA247547.JQMF01000005_gene3752:0.18060)0.766:0.09249)0.978:0.51564)0.195:0.16871)0.077:0.06781,(196490.PRJNA195749.AUEZ01000008_gene5500:0.63935,(1305730.PRJNA195879.JAGD01000003_gene6473:0.56370,(1187851.PRJNA165169.A33M_0177:0.45669,(107633.PRJNA195700.JMKQ01000004_gene333:0.02864,(107636.PRJNA195836.JQNK01000010_gene705:0.01275,136993.PRJNA157217.KB900626_gene640:0.00054)0.816:0.02532)0.973:0.30285)0.798:0.19402)0.406:0.11427)0.671:0.03877)0.881:0.13325)0.861:0.11515,((1120792.PRJNA195701.JAFV01000001_gene939:1.02894,(1121034.PRJNA185556.KE386933_gene1415:0.61892,(192.PRJNA238398.ABAZ39_08240:0.67028,((137722.PRJDA32551.AZL_019120:0.09914,190650.PRJNA298.CC_2513:0.62246)0.899:0.22326,1464546.PRJNA238988.ACIDI_241c00120:0.49646)0.460:0.09529)0.682:0.14711)0.730:0.10095)0.359:0.10742,((((190650.PRJNA298.CC_2880:0.0,565050.PRJNA32027.CCNA_02974:0.0):1.06521,(1123059.PRJNA187095.KB823012_gene2530:1.10567,((1282361.PRJNA186530.ABAC402_06255:0.02206,715226.PRJNA43745.ABI_12400:0.09328)0.953:0.39339,((13689.PRJNA239213.BV96_04616:0.0,1346790.PRJNA208542.M527_24085:0.0,428994.PRJNA201012.L286_01790:0.0,1450518.PRJNA235369.AL00_19905:0.0):0.44475,(1535287.PRJNA258071.JP74_01240:0.03550,1380412.PRJEB4658.630002739:0.00054)0.889:0.19571)0.960:0.40112)0.585:0.21220)0.737:0.17071)0.504:0.19385,((1112216.PRJNA76643.JH594425_gene483:0.39860,160791.PRJNA247568.JQMC01000012_gene711:0.90235)0.765:0.20649,(1123269.PRJNA213647.NX02_25075:0.76833,1470591.PRJNA239292.BW41_03438:0.28362)0.940:0.43910)0.861:0.23802)0.756:0.18809,1244869.PRJNA187412.H261_18802:0.93489)0.568:0.22935)0.747:0.10261)0.991:0.28684)0.000:0.01247,(((((1525718.PRJNA254739.IX57_02630:1.11665,((1244869.PRJNA187412.H261_17258:0.92846,1248916.PRJNA178651.ANFY01000008_gene2093:0.29425)0.424:0.13143,((((1090316.PRJNA82285.AQUJ01000001_gene294:0.0,1090320.PRJNA86073.KB900605_gene815:0.0,1090317.PRJNA84361.ATTG01000001_gene1928:0.0):0.46339,1301087.PRJEB1562.EBBID32_900:0.60085)0.871:0.19978,(1144305.PRJNA83033.PMI02_02205:0.49467,1502851.PRJNA248600.FG93_01138:0.17196)0.093:0.06930)0.875:0.14821,(194867.PRJNA170137.ALBQ01000013_gene738:0.06169,1081640.PRJNA72839.AGFU01000029_gene2368:0.14355)0.963:0.25343)0.725:0.09963)0.997:0.70266)0.782:0.16183,(1144310.PRJNA83043.PMI07_003443:0.95129,(316056.PRJNA15750.RPC_2332:0.58593,((1156935.PRJNA86075.QWE_16478:0.73250,1220582.PRJDB401.RRU01S_06_00710:0.51643)0.838:0.21795,(1079460.PRJNA165335.ATTQ01000001_gene5492:0.43442,359.PRJNA240998.CN09_06285:0.46470)0.895:0.23981)0.260:0.08920)0.857:0.31639)0.867:0.24794)0.787:0.11037,(316057.PRJNA15749.RPD_4166:0.45185,(316055.PRJNA15751.RPE_4765:0.14190,316056.PRJNA15750.RPC_4802:0.11957)0.887:0.23360)0.996:0.69947)0.105:0.08179,((((1101190.PRJNA165579.ARWB01000001_gene3486:0.51789,((754035.PRJNA47287.Mesau_03410:0.14489,(1287336.PRJNA171524.X772_14610:0.13250,((1287243.PRJNA171524.X742_10710:0.0,1287233.PRJNA171524.X740_15245:0.0):0.11053,(763057.PRJNA48425.MCHK_3189:0.08804,1082933.PRJNA72951.MEA186_22536:0.04420)0.734:0.04728)0.727:0.02258)0.752:0.03001)0.827:0.09562,(1297570.PRJEB1502.MESS4_710048:0.14742,(((1287120.PRJNA171524.X736_00180:0.0,1380351.PRJNA213788.JIAO01000018_gene991:0.0):0.00055,(((1287274.PRJNA171524.X750_11930:0.01206,(1287275.PRJNA171524.X751_13990:0.00055,1287105.PRJNA171524.X732_06245:0.01463)0.851:0.01207)0.000:0.00053,((1287325.PRJNA171524.X769_01010:0.0,1287117.PRJNA171524.X735_07110:0.0):0.01201,1287322.PRJNA171524.X768_16010:0.01199)0.759:0.00055)0.000:0.00054,(1287308.PRJNA171524.X765_08040:0.0,1287298.PRJNA171524.X762_26135:0.0,1287321.PRJNA171524.X767_01650:0.0,1287334.PRJNA171524.X771_07235:0.0,1287313.PRJNA171524.X766_18325:0.0,1287287.PRJNA171524.X757_29905:0.0,1287326.PRJNA171524.X770_13710:0.0,1287086.PRJNA171524.X728_18905:0.0,1287273.PRJNA171524.X749_05495:0.0,1287338.PRJNA171524.X773_04335:0.0,1287296.PRJNA171524.X761_26105:0.0,1287307.PRJNA171524.X764_16040:0.0,1287303.PRJNA171524.X763_00390:0.0,1287294.PRJNA171524.X760_11735:0.0,1287268.PRJNA171524.X747_07070:0.0,1287100.PRJNA171524.X731_17550:0.0,1287289.PRJNA171524.X758_28275:0.0,1287285.PRJNA171524.X756_05330:0.0):0.00055)1.000:0.00053)0.998:0.18344,((1287182.PRJNA171524.X737_10785:0.05957,1040985.PRJNA209494.AZUX01000019_gene5606:0.00054)0.966:0.09565,(1040982.PRJNA165305.AXAL01000002_gene5621:0.00696,(1380350.PRJNA213787.JIAP01000013_gene693:0.07908,1298858.PRJNA190815.AUEL01000011_gene5546:0.11671)0.322:0.01527)0.930:0.07953)0.739:0.02511)0.647:0.01405)0.997:0.30378)0.729:0.05460)0.979:0.29490,((((1287182.PRJNA171524.X737_20850:0.00055,1040985.PRJNA209494.AZUX01000007_gene87:0.02501)0.993:0.35522,(1297569.PRJEB1501.MESS2_250005:0.06390,536019.PRJNA33861.Mesop_5171:0.03813)0.795:0.06272)0.593:0.03048,(1287116.PRJNA171524.X734_00605:0.00053,1522072.PRJNA255228.IL54_1944:0.24028)0.972:0.92264)0.745:0.10423,(334545.PRJEB6744.CCMG01000010_gene795:0.90070,(1419876.PRJNA227307.Q27BB25_01110:1.31088,1537715.PRJNA258496.JQFJ01000005_gene27:1.17408)0.174:0.09638)0.757:0.41865)0.871:0.19313)0.625:0.02033,(187303.PRJEB120.BN69_0249:0.03520,743836.PRJNA219752.AYNA01000081_gene3101:0.02040)1.000:0.66264)0.769:0.04691,((((136993.PRJNA157217.KB900626_gene2470:0.44803,((((754764.PRJNA65299.Rleg9DRAFT_0772:0.18659,1041144.PRJNA162979.ATYN01000035_gene3616:0.07456)0.915:0.11917,(1500306.PRJNA247560.JQLA01000019_gene2949:0.27238,(((1082932.PRJNA72949.ATCR1_21225:0.02328,(358.PRJNA246040.EN41_15655:0.0,176299.PRJNA283.Atu0809:0.0):0.03627)0.084:0.00054,(1510041.PRJNA252806.LW14_09535:0.06967,(1281779.PRJNA186406.H009_05329:0.00054,(1279031.PRJNA185343.JNIC01000007_gene3318:0.00055,1229491.PRJNA174202.C241_22186:0.09051)0.920:0.04339)0.909:0.04293)0.279:0.03913)0.985:0.15902,(((311403.PRJNA13402.Arad_4807:0.18798,1220582.PRJDB401.RRU01S_25_00520:0.21554)0.620:0.01712,(935554.PRJNA84327.AQUM01000005_gene6007:0.03770,1500307.PRJNA247562.JQJZ01000044_gene5114:0.01014)0.976:0.15419)0.352:0.03256,(754520.PRJNA65503.KI911778_gene2461:0.06584,935550.PRJNA89687.AQUN01000002_gene6333:0.08081)0.927:0.09316)0.811:0.04218)0.965:0.20347)0.813:0.09021)0.978:0.19443,(1297569.PRJEB1501.MESS2_110081:0.05842,(1287232.PRJNA171524.X739_19625:0.12675,(754035.PRJNA47287.Mesau_05099:0.00054,(536019.PRJNA33861.Mesop_5598:0.02292,1040982.PRJNA165305.AXAL01000003_gene3409:0.04720)0.859:0.02357)0.744:0.01532)0.925:0.08816)0.972:0.14051)0.823:0.04553,(419610.PRJNA18637.Mext_4629:0.27917,(1187851.PRJNA165169.A33M_0646:0.21528,(1038860.PRJNA163061.AXAP01000145_gene4022:0.10652,288000.PRJNA16137.BBta_4865:0.15248)0.972:0.17058)0.602:0.11579)0.126:0.02615)0.755:0.05587)0.995:0.34591,((670307.PRJNA61091.HYPDE_35028:0.40537,(160791.PRJNA247568.JQMC01000017_gene1303:0.21800,(1090319.PRJNA84357.KE386571_gene306:0.11223,1470591.PRJNA239292.BW41_01172:0.13677)0.714:0.06687)0.972:0.22438)0.657:0.17380,(((1287336.PRJNA171524.X772_20180:0.12651,((1287294.PRJNA171524.X760_12610:0.00055,((1287277.PRJNA171524.X753_11530:0.0,1287322.PRJNA171524.X768_12880:0.0,1287325.PRJNA171524.X769_11880:0.0,1287117.PRJNA171524.X735_13540:0.0,1287280.PRJNA171524.X754_02055:0.0,1287120.PRJNA171524.X736_00715:0.0):0.00055,(1287334.PRJNA171524.X771_21995:0.00054,(1287321.PRJNA171524.X767_18495:0.01050,(1287338.PRJNA171524.X773_05940:0.00055,((1287268.PRJNA171524.X747_02085:0.0,1287313.PRJNA171524.X766_12165:0.0,1287308.PRJNA171524.X765_16250:0.0,1287086.PRJNA171524.X728_01890:0.0,1287307.PRJNA171524.X764_10045:0.0,1287287.PRJNA171524.X757_19335:0.0,1287089.PRJNA171524.X729_09530:0.0,1287105.PRJNA171524.X732_18940:0.0,1287303.PRJNA171524.X763_19790:0.0):0.00055,1287281.PRJNA171524.X755_09335:0.01170)0.734:0.00053)0.636:0.00054)0.913:0.02313)0.000:0.00054)0.847:0.01171)0.837:0.04819,(1040982.PRJNA165305.AXAL01000003_gene3579:0.03681,((1287116.PRJNA171524.X734_01400:0.01308,1297570.PRJEB1502.MESS4_370095:0.07658)0.866:0.03801,1040987.PRJNA209221.AZUY01000004_gene3214:0.06805)0.847:0.03326)0.570:0.03657)0.459:0.07086)0.468:0.09099,(754762.PRJNA62551.Rleg4DRAFT_2228:0.05789,(359.PRJNA240998.CN09_00065:0.01170,(1220581.PRJDB400.RRH01S_24_00920:0.00053,1144306.PRJNA83035.PMI03_04191:0.00055)0.559:0.00054)0.986:0.20292)0.988:0.27782)0.904:0.15874,(((754762.PRJNA62551.Rleg4DRAFT_6671:0.0,754762.PRJNA62551.Rleg4DRAFT_5350:0.0):0.04113,((754522.PRJNA65301.Rleg10DRAFT_0829:0.02458,754764.PRJNA65299.Rleg9DRAFT_5172:0.05964)0.848:0.02796,((754518.PRJNA63643.KI912101_gene6335:0.0,754518.PRJNA63643.KI912101_gene7365:0.0):0.07408,(935549.PRJNA81743.AQUD01000002_gene4760:0.06667,((935554.PRJNA84327.AQUM01000002_gene6295:0.0,935553.PRJNA80887.AQUC01000001_gene5963:0.0):0.00055,755176.PRJNA63183.Rleg5DRAFT_0470:0.00054)0.871:0.03371)0.388:0.01843)0.787:0.02930)0.817:0.05076)0.954:0.22335,46914.PRJNA258072.JP75_06000:1.07120)0.254:0.06636)0.992:0.39874)0.878:0.12871)0.850:0.07163,(((316056.PRJNA15750.RPC_2216:0.30952,187303.PRJEB120.BN69_2429:0.34851)0.839:0.09179,(((1028801.PRJEB1951.RG1141_CH26340:0.07405,1144310.PRJNA83043.PMI07_001196:0.10252)0.980:0.20239,(1496690.PRJNA246118.JMQK01000001_gene3416:0.62065,(936136.PRJNA81757.ARRT01000006_gene4567:0.05370,1408223.PRJNA222534.RLPCCGM1_c2254:0.13947)0.970:0.26757)0.225:0.00691)0.831:0.09396,(1336235.PRJNA204053.JAEG01000007_gene1443:0.44097,1120983.PRJNA174976.KB894577_gene3605:0.69332)0.750:0.06986)0.859:0.09303)0.822:0.07437,366602.PRJNA16306.Caul_3886:1.35938)0.822:0.10372)0.812:0.05012,(1248917.PRJNA178652.ANFX01000014_gene1351:0.63254,(1177928.PRJNA161547.TH2_05298:0.05122,1121271.PRJNA185564.AUCM01000033_gene2658:0.17753)0.937:0.20813)0.854:0.13758)0.835:0.08843)0.935:0.15854)0.959:0.21561,(((((1038862.PRJNA170887.KB893875_gene5866:0.03688,(318996.PRJNA162991.AXAZ01000073_gene3368:0.01980,1126627.PRJDB1640.BAWE01000005_gene5442:0.00055)0.618:0.01603)0.948:0.62718,(1381123.PRJNA214034.AYOD01000035_gene3364:0.55786,1282360.PRJNA186529.ABAC460_15630:0.68417)0.304:0.20830)0.978:0.61874,(((693982.PRJNA41993.Sinme_6568:0.00054,((1107881.PRJNA75085.SM0020_28390:0.01895,(1041154.PRJNA165343.ATZD01000032_gene497:0.0,1041153.PRJNA165341.ATZC01000085_gene3063:0.0):0.03352)0.965:0.08434,1185652.PRJNA163675.USDA257_c24660:0.06577)0.498:0.03288)1.000:1.23295,(715226.PRJNA43745.ABI_40140:0.61863,((((1331060.PRJNA201649.RLDS_05790:0.32224,(1419876.PRJNA227307.Q27BB25_13155:0.51998,(1112214.PRJNA76639.AHIS01000061_gene2815:0.52011,1112216.PRJNA76643.JH594425_gene3649:0.13358)0.914:0.21096)0.725:0.06320)0.818:0.17626,((441620.PRJNA19559.Mpop_4792:0.07138,648885.PRJNA176267.KB316282_gene1233:0.06023)0.995:0.35804,((1101190.PRJNA165579.ARWB01000001_gene138:0.43443,363754.PRJNA13459.RHSP_01507:0.31646)0.913:0.18259,(1297570.PRJEB1502.MESS4_370100:0.30440,(1187851.PRJNA165169.A33M_2488:0.45135,1532558.PRJNA257547.JL39_27485:0.36006)0.623:0.08805)0.760:0.04525)0.925:0.17144)0.788:0.07209)0.790:0.05972,(1535287.PRJNA258071.JP74_13755:0.38901,1380412.PRJEB4658.630001210:0.32736)0.919:0.25709)0.710:0.11088,(107633.PRJNA195700.JMKQ01000006_gene1709:0.39820,107636.PRJNA195836.JQNK01000002_gene476:0.46976)0.858:0.21008)0.745:0.09007)0.973:0.33505)0.000:0.00061,((114615.PRJNA19575.BRADO6478:0.91530,(622637.PRJNA52841.KE124774_gene2723:0.36836,(595536.PRJNA41067.ADVE02000001_gene305:0.36582,743836.PRJNA219752.AYNA01000084_gene3353:0.30317)0.865:0.21585)0.807:0.18246)0.972:0.54554,(565050.PRJNA32027.CCNA_02843:0.0,190650.PRJNA298.CC_2756:0.0):0.93383)0.853:0.33453)0.662:0.06005)0.049:0.02716,1121948.PRJNA182408.AUAC01000002_gene1258:1.59608)0.583:0.06309,((((394221.PRJNA17333.Mmar10_1629:0.62766,311402.PRJNA13372.Avi_2644:0.55316)0.938:0.43426,((((1207063.PRJNA170403.P24_05797:0.42610,((((1461694.PRJNA196736.ATO9_21010:0.0,999547.PRJNA86087.KI421503_gene56:0.0):0.05279,644076.PRJNA37909.SCH4B_4749:0.09740)0.578:0.02348,(314267.PRJNA13591.NAS141_04788:0.00054,1185766.PRJNA170406.DL1_08940:0.04846)0.633:0.01932)0.867:0.01603,(314271.PRJNA13614.RB2654_00670:0.0,1469613.PRJNA258472.JT55_09425:0.0):0.00054)0.989:0.66577)0.776:0.23232,((1112213.PRJNA76637.AIDW01000003_gene2253:0.78531,1522072.PRJNA255228.IL54_3523:0.37131)0.035:0.07193,(1112216.PRJNA76643.JH594425_gene1111:0.15617,1419876.PRJNA227307.Q27BB25_10785:0.97494)0.926:0.34116)0.946:0.38807)0.446:0.11558,1522072.PRJNA255228.IL54_2279:1.26442)0.357:0.14766,((((366602.PRJNA16306.Caul_0985:0.52430,1292034.PRJNA188693.OR37_02975:0.51479)0.933:0.32524,(1336235.PRJNA204053.JAEG01000007_gene1534:0.66692,(1219037.PRJDB316.BARE01000002_gene52:0.06474,1207055.PRJNA170394.C100_09950:0.08579)0.978:0.43903)0.082:0.15321)0.294:0.07888,1044.PRJNA245371.EH31_02845:0.99608)0.756:0.08210,((((1381123.PRJNA214034.AYOD01000047_gene251:0.55533,((1096546.PRJNA159455.WYO_5019:0.11441,441620.PRJNA19559.Mpop_5138:0.05314)0.980:0.29924,991905.PRJNA63293.SL003B_1372:0.82050)0.638:0.03564)0.673:0.05740,(661410.PRJNA16093.METDI2179:0.00624,(419610.PRJNA18637.Mext_1517:0.02418,440085.PRJNA19527.Mchl_1796:0.00055)0.773:0.00603)0.998:0.35639)0.754:0.10636,(1479238.PRJNA243962.JQMZ01000001_gene1034:0.66949,(1121022.PRJNA186535.ABENE_22090:0.42871,1545915.PRJNA260955.JROG01000004_gene1985:0.43169)0.982:0.44713)0.269:0.05510)0.781:0.13063,((((1089551.PRJNA84367.KE386572_gene850:0.33665,((754762.PRJNA62551.Rleg4DRAFT_6369:0.0,754762.PRJNA62551.Rleg4DRAFT_5653:0.0):0.18313,1532558.PRJNA257547.JL39_09505:0.09215)0.933:0.19867)0.835:0.10857,((((928722.PRJNA71315.KI421523_gene507:0.0,1041156.PRJNA162989.ATYP01000002_gene3083:0.0,928723.PRJNA74719.KI421518_gene5010:0.0):0.01247,(1041153.PRJNA165341.ATZC01000004_gene1174:0.0,1107881.PRJNA75085.SM0020_09585:0.0,1041154.PRJNA165343.ATZD01000001_gene1405:0.0):0.01266)0.996:0.37316,(1390361.PRJNA215965.O206_19440:0.39388,(1353532.PRJNA210307.SMB34_07610:0.55099,(1096546.PRJNA159455.WYO_1342:0.40749,(((1500309.PRJNA247567.JQLB01000004_gene1668:0.0,1144306.PRJNA83035.PMI03_01748:0.0,311403.PRJNA13402.Arad_1901:0.0):0.11727,363754.PRJNA13459.RHSP_82821:0.17851)0.659:0.11468,(1287252.PRJNA171524.X743_18090:0.36415,1028801.PRJEB1951.RG1141_CH06690:0.32812)0.871:0.14230)0.215:0.06945)0.838:0.10010)0.836:0.09891)0.906:0.18427)0.910:0.17188,((1336249.PRJNA204114.JADW01000014_gene728:0.20058,((1522072.PRJNA255228.IL54_3669:0.22313,1419876.PRJNA227307.Q27BB25_16185:0.41170)0.490:0.03548,318586.PRJNA13020.Pden_3831:0.54314)0.817:0.05143)0.757:0.06903,((13690.PRJNA241283.CP98_00884:0.00959,1229484.PRJNA174212.AMYX01000041_gene2507:0.00067)0.971:0.30296,1331060.PRJNA201649.RLDS_26050:0.49129)0.719:0.12305)0.142:0.11506)0.870:0.12124)0.606:0.07370,((290400.PRJNA12733.Jann_0024:0.70366,(1569209.PRJDB3271.BBPH01000034_gene3259:0.05640,1569209.PRJDB3271.BBPH01000046_gene2130:0.10418)0.956:0.29800)0.883:0.22456,570967.PRJNA235022.JMLV01000009_gene1090:0.24428)0.562:0.15365)0.980:0.23239,((622637.PRJNA52841.KE124772_gene90:0.49526,(536019.PRJNA33861.Mesop_2482:0.56929,402881.PRJNA17639.Plav_0711:0.19280)0.747:0.11907)0.717:0.06831,1207063.PRJNA170403.P24_15459:0.74521)0.261:0.06017)0.726:0.03619)0.832:0.07945)0.915:0.10066)0.719:0.02792)0.842:0.11559,1123355.PRJNA221068.JHYO01000007_gene509:0.70888)0.273:0.02422,(((391600.PRJNA19287.ABRU01000054_gene612:0.82980,1110502.PRJNA76349.TMO_2961:0.63979)0.923:0.40304,(((((999547.PRJNA86087.KI421502_gene3913:0.01168,439496.PRJNA19349.RBY4I_218:0.00055)0.812:0.04265,(999611.PRJNA81653.KI421506_gene4028:0.07326,1002340.PRJNA65083.AFCF01000004_gene2988:0.08500)0.929:0.08476)0.974:0.16292,(376733.PRJNA254739.IT41_19165:0.11579,314264.PRJNA13576.ROS217_01950:0.25070)0.866:0.07802)0.962:0.20450,(((((((565050.PRJNA32027.CCNA_03079:0.0,190650.PRJNA298.CC_2984:0.0):0.44658,(366602.PRJNA16306.Caul_1510:0.60428,(1122613.PRJNA185364.ATUP01000002_gene2569:0.29987,1280954.PRJNA186172.HPO_02747:0.81743)0.438:0.18373)0.516:0.10867)0.297:0.05047,(1121027.PRJNA188829.ATXK01000001_gene945:0.22170,323098.PRJNA13474.Nwi_3092:0.22687)0.973:0.25870)0.790:0.06965,(1282363.PRJNA186533.AEYBE204_05100:0.67929,(715226.PRJNA43745.ABI_25110:0.10553,1282361.PRJNA186530.ABAC402_13625:0.04860)0.963:0.36730)0.885:0.19343)0.879:0.13405,1231392.PRJNA171123.OCGS_2190:0.52660)0.236:0.08384,(936136.PRJNA81757.ARRT01000006_gene5582:0.20038,1336235.PRJNA204053.JAEG01000018_gene3348:0.13044)0.983:0.35437)0.931:0.22954,((1342301.PRJNA233441.JASD01000006_gene124:0.36185,1156935.PRJNA86075.QWE_20518:0.55740)0.264:0.12763,(442562.PRJNA188767.Rumeso_02483:0.27556,1317124.PRJNA196741.DW2_18254:0.52072)0.944:0.24234)0.787:0.08631)0.713:0.06259)0.482:0.05251,((1300350.PRJNA233443.JASF01000009_gene3268:0.0,1300350.PRJNA235146.DSW25_04735:0.0):0.53807,501479.PRJNA37679.ACNW01000120_gene3385:0.67895)0.650:0.16436)0.693:0.17168)0.981:0.35561,114615.PRJNA19575.BRADO0722:0.59367)0.721:0.04417)0.825:0.06773)0.927:0.11284)0.322:0.03171)0.553:0.08281);
