# Supplementary material for: Uncovering the basis of protein-protein interaction specificity with a combinatorially complete library
Source: eLife. 2020 Oct 27;9:e60924. doi: 10.7554/eLife.60924 (PMC7669267; doi:10.7554/eLife.60924)
Supplement: Source data 2. [file elife-60924-data2.zip › Extendeddata2-ParEproteinalignment.fa]

>1211777.PRJEB128.BN77_p2200010
APAAAQDIEEIGDYIYAENPPAAIRFIMGLRSRCSRIADAPNGGAPRFSLWPGLRSVGFRPYIIFYTVHDDSVRIERVLHGARDIE
>1144307.PRJNA83037.PMI04_00792
-NRATTDRLAIFIWIAEDNPQAAADVDDRIEAAAQRLKDFPNSG--RPGRIEGTRELVIAHYIAPYQIIGDTVRVLRVIHGAR---
>318996.PRJNA162991.AXAZ01000073_gene3368
-------------------------------RSFGLLADFPLIGQQVDELAAGYRRFRFQSHLIFYTVKPDHVEIRAILHGAQDIR
>1185652.PRJNA163675.USDA257_c24660
--------------------EVAIGFIDALQAAYALIASHPESGSLRYELGPDLRCVSLKRYLIFYRDQPGHVDVWRVLHAKRDIP
>1408223.PRJNA222534.RLPCCGM1_p1522
SDEAENDLEQVADYIAWDNPRRALSFVRELRSKCEDLVDSPNGFALVPRYEHGIRRRVHGNYLIFYRVENAKVIIIHVLHGATDYG
>698936.PRJNA42477.SinmeB_2510
TPAALADLEETFWFVAADNPRRARSYVAEIEQACRNLCETPLMGRGRPDLRPNLFIFPLWRVLIAYELPDNRVDILRVFSGGQDYE
>1117244.PRJNA165239.JNIB01000001_gene4621
---ALGHLRQIERYVAADIPAAAGRLVARIERAILNLADHPLSAPAGIVPGTRQLAIADTPYLVIYRVDADGITILAVLHAARR--
>1038862.PRJNA170887.KB893837_gene1626
APQADLDLDSIWDFIASDSVRSADKQVARIGEIFEMLLENPLAGRERRELRAGLRSFPVGNYVIFYIPLSDGVEIIRVMHGRQDIA
>1287308.PRJNA171524.X765_08040
-PQAISDVEGIGDYIAEHSPKGAMRLVDALERRWTLLTLHPFSGAPRDDIAPGIRHLIVGEYVTLYRMGEDAIEIVRVLHGRRDIG
>1279031.PRJNA185343.JNIC01000007_gene3318
-----------------------------------RLVDHPHLGERRPEIFPSARMLVEAPYIILYETVDGGVEIVRVIDGRRNLR
>107635.PRJNA161487.AZUO01000001_gene2315
SRKALGDLSAIRAYIARDNPAAARRMVLHLVETLTTLPGAPHIGRPGRIFGTREFVVTGTPYLVPYRVQNETIHLLRLYHGAR---
>1331060.PRJNA201649.RLDS_26050
SPAAQRDVEGIWEYSADQGVDQADHYVDMIGDACTSLATRLRQGVI-VDAREGYRKLLVASHAIYYRDEDEAIAIIRVLHGRQD--
>1040982.PRJNA165305.AXAL01000003_gene3409
SPAAKADLIDIYIMIASENTRAADRYYDQLEARALQLADQPRMGVRRPDIRPSARMLVEAPFVLLYETIEGWVEIVRVVDGRRDLN
>1385369.PRJNA214805.N825_25730
SGAAEIDLEAIADYIGQGNPKRALSFTRELVARCKRIAIQPRAFPLRDEFGSGIGAAVHSSYLILYAERNDRLVIERIAQGARDLD
>287752.PRJNA13607.SI859A1_03341
HPLAEEDLDAIDDFVALHSPSGARHLVERVENAVERLSRFPDSGRRRDDLAAGIRTLAIDRTLLLYRIEHDHIVILRIFYAGRDF-
>1044.PRJNA245371.EH31_02845
--------------IADWGEAQAKRYIAGFRETIELAAEFPGMGARVYGLPAQYRKVPSGVRFIIYRANDDVLTVVRIIHEREDV-
>269796.PRJNA58.Rru_A3239
LPAARLDLIEIGDFIALDNPERAASFVAEIEARMIQAADRPASFPTRDELHEGLRSARHGRYLIFFIEDGDEVRVVRVLHGARDFQ
>1336235.PRJNA204053.JAEG01000017_gene3606
TRSARADLTAIGRYILEHNPSRADAFLDELLQCCLEIADMPEAFARITRVGAMRR-RVFDRYLIFYQTDQTTVTIVRILHGARNYE
>1107881.PRJNA75085.SM0020_03260
------DRDTIFSYIERENPRAAVHVDEEIVSAVRRLLDFPESG--RPGRIAGTRELVIPRYIAAYMVMEDRIRILRVLHGAQ---
>1287308.PRJNA171524.X765_26045
SPFALSDRDGIFAHIEADNPAAAIATDERIVAAINRLRDLPQSGRI-GGLAGTRESVIVGTYVAAYQLTNSTIRILRVLHGAQ---
>1114964.PRJNA202090.L485_08820
------DLIALWVSVEADIPT-ADGYLTRIEEGIAALADFLHRGSPRDDLVEGLQTLTFERRLIAYNVDGNVANVQRVINAFRDLA
>693982.PRJNA41993.Sinme_5594
-----DDRDTIFSSIERENPRAAVHVDEEIVSAVRRLLDFPESG--RPGRIAGTRELVIPRYIAAYMVMEDRIRILRVLHGAQ---
>685035.PRJNA41177.ADAE01000002_gene2485
SEAARADLREIVDYIARDNPERAETFLDELLARITAVAEHPQAYPVRTDWPVPVRAAVHRRYLIVFREHEQRVEIARVLHSARDIP
>1101192.PRJNA165569.KB910516_gene1723
SRRAAHDLDEIAAYITQTSPQAAENVQARLTDALRTLAEQPHAG-RSMGRGLRLFAVPRLPYLIIYRVIAGVVAVATIRHGAR---
>1331060.PRJNA201649.RLDS_21260
TPEARDHLDAIYDHIAAASPDIAQRFTDGIIGHIGKLTDFPRRGTMRDDLRPGLRTIAWRRVTIAFAVEDAAVVIVGIFYGGRDFE
>1121027.PRJNA188829.ATXK01000001_gene945
-RAAEDDLVAIAEAIRLFGHRQARRYHDELFARFALLAASPRMARERQEISPPVRIHPFKAHLVVYLVEDGDIIILRIRHAHED--
>1287252.PRJNA171524.X743_18215
SEAAEKDLLDLLIYLVQAGERIARAYVDRLIDYCSDFDTFPERGTRHDDVRPGLRTVGYRRATIAFTIKDKTVTIVRIFHGGRDV-
>1107881.PRJNA75085.SM0020_28390
-------------------TEIALGFIDALQEAYPLIANHPEAGSLRYELGLDLRSVSLKRYLVFYRDQPGLVDVWRVLHAKRDIP
>1096546.PRJNA159455.WYO_5019
SAAARRDLSGIWTYSAKSWDAQADRYVRQFADSFDSLARGSLKGRSADDIRTGYSKLAVGSHLVFYRMAAGVIEVARILHQRMDI-
>1287298.PRJNA171524.X762_26135
-PQAISDVEGIGDYIAEHSPKGAMRLVDALERRWTLLTLHPFSGAPRDDIAPGIRHLIVGEYVTLYRMGEDAIEIVRVLHGRRDIG
>1282361.PRJNA186530.ABAC402_06255
SLAAQRDLVRLADFLKPVNPRAAAQVVHNIIAAVEKLADFPELAPRIEQDDRDIRSLMIGDYNLHYEIKGDSLLIVRIWHGRED--
>1101190.PRJNA165579.ARWB01000001_gene157
DPVANRDAAEIFEWIAQDNVTTARSVIDRIEETIRGLAEFSTGRPGRLP-GTFEMVVTGLPYIIVYAVRRGAIVVLYIQHGARQ--
>1244869.PRJNA187412.H261_17258
-------------SLLNGSPAEAETLLSAIETACLGLATMPERGPKELELGSEFRELHHKPYRVIYRIRGRQVVVYCVLDGRRDMQ
>1287325.PRJNA171524.X769_01010
-PQAISDVEGVGDYIAEHSPKGAMRLVDALERRWTLLTLHPFSGAPRDDIAPGIRHLIVGEYVTLYRMGEDAIEIVRVLHGRRDIG
>1500309.PRJNA247567.JQLB01000004_gene1668
SPLAEADLEEIWRYTANWSVKQAETYHAGILDAFEGLASGLKVG-RYADIREGYFKYVVGSHVIYYRQQDTEIAVIRILHQRMDVG
>1320554.PRJNA197276.AVBM01000029_gene819
SAFALADRDGIFTHIEADNPRAAIAVDERIATAARRLVDFPESG--RPGRVAGTRELVITPYVAAYAVTAETIRILRVLHGAQ---
>935554.PRJNA84327.AQUM01000002_gene6295
---------DIWRNIAVHNELAADRLLQKLFDKFELVAAHPEMGPARPEISPVARLIIEGRYIAIYEPTNYGAEIVVVVHGMREPT
>945681.PRJNA60787.APO_0667
TETADEDLAGITEYIGENNIGAAERMWHRLRSCVLPLSAHPYLYPISERVPGLREIVAHPNYIILYRVTATSVEIINVVHARRQ--
>1287268.PRJNA171524.X747_02085
TPRASQDLRDIWHTIAADNEKAADRLLMRIFERLELAAQHPKMGSARPELSATARVLVEDRYIIIYEPQPDGVIAVAIVPGMRDP-
>1281779.PRJNA186406.H009_06717
--RAIRDLIHLYKFLEDKNPVAGEQLVSAIERKIRDTARLGLTGVSRDWISSGLRAVNHKNRCIYFRVKENQLRILRIVHGHQHI-
>1287321.PRJNA171524.X767_01650
-PQAISDVEGIGDYIAEHSPKGAMRLVDALERRWTLLTLHPFSGAPRDDIAPGIRHLIVGEYVTLYRMGEDAIEIVRVLHGRRDIG
>1287074.PRJNA171524.X726_23215
SPFALSDRDGIFAHIEADNPAAAIATDERIVAAINRLRDLPQSGRIGR-LAGTREIVIVGTYVAAYQLTNSTIRILRVLHGAQ---
>1156935.PRJNA86075.QWE_11087
RPLFVEDIKAIWTYVAADNEATANRLLHELEERYRLLSERPQLGSRRFSRYPAMRLFPFRRYLIIYQPLDGGIELVRLLHTAGDYR
>1305730.PRJNA195879.JAGD01000003_gene6473
-------LEVIQDYIAQDSPAAAYKLALTVHERVLALLPHPLIGRSGR--VAGTRELVIGAYIVVYEVSER-INILAVLHGARE--
>1282363.PRJNA186533.AEYBE204_05620
---ARFELLSILDYISDDDPDAAQRLKDLIESQADTLLEFPNR-HRAGRVPGTREMVVHPNYLIIYAVTPQAVKIVRILHAAQ---
>1144312.PRJNA83047.PMI09_00590
RNSYAIDLDRIVDRIALDNPSAALDMWDEIERQVERLRDFPGSGR--TGRMSETREVVVGMYIVAYLV-SDDVELIRVLHGAQ---
>1187851.PRJNA165169.A33M_2354
--------------IAHDDPAAARSVVQRIEQSIDRLRTLPWSG--RPGAS-GTRILVVPPYVAIYRVGEDGVEIVAVFHTARN--
>1280954.PRJNA186172.HPO_02747
--------------------QQAQKYATEMAEAFRFIAEYPLASPVRNELDRPVRVRLFGSHVILYEIREEVALILRIRHGHEDWS
>1381123.PRJNA214034.AYOD01000042_gene2094
--------------VAERNPAAAFRLVNAILDRAAHLSQTPEIGRPGRVQGTRELVLADIGYVVAYRLRDG-VEILAVMHGARE--
>1229491.PRJNA174202.C241_15943
-----SDRDAIFTYIEADNPAAAILIDERIVAAARRLLDFPASGRVGRIAG--TRELVINPYVAAYAVAETAVRILRVLHGAQE--
>1287232.PRJNA171524.X739_19625
--------------VCSENIRPADRYYDRLEARAMQLADQPRMGVSRPDSRPSARMLVEAPFVMLYETIRGWVETVRVVDGRRDLN
>1112213.PRJNA76637.AIDW01000003_gene2253
--RAQGDLDGVRYTVEHYGTARAILYLDVIEQGFRRILAYPQIGAAQPEVKTGLQSLSAGEHRLWYRVESEEIVILRVLHKAMDP-
>754762.PRJNA62551.Rleg4DRAFT_2228
SPRAEEDLRDIWRSIAPDNEQAADALLVRILEKVELAAEHPHIGSPRPELSPTARILIEGRYIAIYEPMPYGIFVVAVIYGARDVE
>1028800.PRJEB1950.RG540_CH07970
TSEAEEDFERIGDYIAQFNPSRAESFVEELLLRCQSLARMPLRFPLLSRLHADIRRVPHGNYVIYYRVDDANVYVLNILNAAQDYE
>1287334.PRJNA171524.X771_07235
-PQAISDVEGIGDYIAEHSPKGAMRLVDALERRWTLLTLHPFSGAPRDDIAPGIRHLIVGEYVTLYRMGEDAIEIVRVLHGRRDIG
>1336235.PRJNA204053.JAEG01000007_gene1534
--TAERDLREIGLYTAEHSPAQAEIYLGQLLDVIEQISVHPSSGHDVGWLRPGYRRRRAGSHLIFYVLGDGVIEIARVLHERADA-
>1041139.PRJNA165331.KB902713_gene4466
APQASDDLENLLVYLMDEAGRTARRYVGKIIDYCLSFETFPKRGAMRPDLRPGLRVVGYGKASIAFTVENDTVFILRVFHGGQNI-
>1041147.PRJNA195751.AUFB01000002_gene3215
-PEAVENLLDIAAYVFSQNIKTSEGYVDRIYRRCEKIGDAPFGGVARDDLGPGIRLAVFEKIVILYIIEGSTVWITNIFSGSRDYE
>1132836.PRJNA63217.RCCGE510_19738
SRAARADLLTVGRHILEQNPARALPFMEELRSACMEITDMPHAFVRLPRLT-GVRRRPFGNYLIFYRIEDSTVQVMRILHGARDYA
>1381123.PRJNA214034.AYOD01000005_gene1337
TDAAWEDLADIVRHVAIDSPQASDRLLSELYDRCSSLVLNPLAFPVVDGYEAGIRRRLCGNYLIFYRCTEEAVEILHVLHGARDYD
>316056.PRJNA15750.RPC_2216
--KARQDLIDIWRHIAAESPATADQCLDRIEARCKQLAAFPEIGRERRDIAPDARMLVVERWIAIYRVVEQGVQIVRIVDGARDLS
>1287313.PRJNA171524.X766_18325
-PQAISDVEGIGDYIAEHSPKGAMRLVDALERRWTLLTLHPFSGAPRDDIAPGIRHLIVGEYVTLYRMGEDAIEIVRVLHGRRDIG
>1123072.PRJNA188889.AUDH01000033_gene1997
SAQARRDLAKAAAFLATDNPAAARRLREQVVAAAVRIGAYPRIGVVRPALAPEVRFLVVPDYVIVYRATATPPRILRVLHGARDLQ
>1041156.PRJNA162989.ATYP01000012_gene2287
TPAALADLEETFWFVAADNPRRARSYVAEIEQACRNLCETPLMGRGRPDLRPNLFIFPLWRVLIAYELPDNRVDILRVLSGGQDYE
>670307.PRJNA61091.HYPDE_35028
SRRAEEELREIWRYIAADSPDAADRVLLRIDAKLSALREFPDIGTMRDDIRPGVRMLVEGNYLLLYEHADSIIELVSVVDGRRDLS
>13690.PRJNA241283.CP98_00884
TPAAQADLSDIWYSAATWGVDQADLYIDAIRDVCLALADGRRPGL-PVDVRAGYRKASAGSHMIYYREGGDHLAIVRILHGRQDT-
>1244869.PRJNA187412.H261_13224
SPRARNDLLAAIRWITKDNPAAARALREAVAATAGRIGVHPEIGMIRPDLADPPRALTGFPYVIVYNSQRVPPRILRILHGAQDIP
>1144306.PRJNA83035.PMI03_01748
SPLAEADLEEIWRYTANWSVKQAETYHAGILDAFEGLASGLKVG-RYADIREGYFKYVVGSHVIYYRQQDTEIAVIRILHQRMDVG
>754520.PRJNA65503.KI911778_gene2461
TPKARADVKQIFVEIGKEQPQAAERYFQQFRYKAGLLVDHPRLGERHPEIFRNARMLVEAPYVILYETLEGEVEIVRVVNGRRDLA
>1282362.PRJNA186532.AEAC466_17115
SAQAETSLEQIGDYIAQDSPRQAMIFIRKLRKAALALGNHPKAYPLIPRYEKGHRRKPYGSYVIIYTVDGDHVVIDAILHSAQDYE
>1082931.PRJNA72927.KKY_1037
-----------IAFIAEDNIDAAIDLDETIDTKCARLVDYPLSG--RAGRAPETRELIVPNYLVVYRVAEDTLEVVALLHAAQ---
>1346791.PRJNA208544.M529_03150
SIEAQRDNLEILRYIAEDNPFAAERVVDAIEDAGNKLGEFATGRPGRVS-GTYEKSLARHPYIIAYELRDGSVVIVRVIHTSRD--
>244581.PRJNA254818.IM40_08480
SPAARQDLIEIWQYIAEENIENAIKVLSKIEEKCHMLSEFPHLGHQRKDLTDHVLFWPVYNYLIIYKQDTNPLEIVRFLNGYRNLI
>1297569.PRJEB1501.MESS2_250005
SPAAENDLIHIWLAIAEDSPRAADHFLNAIAERILQLAAFPESGPRRPDIGVDTRALTIGNYLILYRLAEGRIEIVRIVHGARDVS
>1461694.PRJNA196736.ATO9_21010
SQAARSDLVDIWAETYRQGAAQADRYLDDIDRALQGLIANPQMGSDCSDLLQGARKLITGRHLVFYEVGRDRIFVIRVLHQSMDV-
>639283.PRJNA37659.Snov_0768
SPEAEEDLIGIYRFVSQRSGRLALGYVQRIEAYCRGFATFPKRGTCRDDLAPNTRLVGFERVMIAFHIDGDLVVFDRILYGGRSLD
>1287182.PRJNA171524.X737_20850
-------------------------------------AARPGIRRQKPNIGAEVRALTIGNYLVLYRLAERRVEIVRVVHGAREVS
>316056.PRJNA15750.RPC_0159
SEQAEADLNSIWRYIASADVRAANGQIDRLTEAMDLLAEAPLAGRARPEFGAQLRSFFLRGYTIFYVVTPGGIEIARVLHERMDID
>754762.PRJNA62551.Rleg4DRAFT_6671
SPRAQRQMRDIWRNIAVQNEPAADRLLQRLFEKFELVAAHPEIGPARPEISAAARLIVEGRYIAIYEPTSYGAEIVVIVHGMREPS
>1408223.PRJNA222534.RLPCCGM1_c2273
TARAEADLERIADYIAMDNPQRAVSFVDELVDRCERLADAPNGFPRYEHTG--IRRRPHGNYLIFYRVDQDRIEILHILNGAQDFE
>187303.PRJEB120.BN69_2429
---AREDLLDIWLYIARNSEAIADAIYDRIEEGCAHLARHPHIGQARPEIAPDARVWVIERWLAFYRLTEYGAQIVRIIDGARDLA
>1402979.PRJNA221537.Q652_01619
-----YDRQKIREYIAQENPSAALVFDKLLSKKVERLISFPNLG-RVGRIRNTRELIVRKNYIMIYDVSNGTIRVLRILHAK----
>755176.PRJNA63183.Rleg5DRAFT_0470
TPRAQRQMRDIWRNIAVHNELAADRLLQKLFDKFELVAAHPEMGPARPEISPVARLIIEGRYIAIYEPTNYGAEIVVVVHGMREPT
>1402980.PRJNA221538.Q653_01621
-----YDRQKIREYIAQENPSAALVFDKLLSKKVERLISFPNLG-RVGRIRNTRELIVRKNYIMIYDVSNGTIRVLRILHAK----
>536019.PRJNA33861.Mesop_5598
SPTAKADLIDIYVMIGSENIRAADRYYDQLEARALQLADQPRMGVRRPDIRPSARMLVEAPFVLLYETVDGWVEIVRVVDGRRDLN
>1144314.PRJNA83051.PMI11_02864
RPKAEDDLLAIYEFIARDSPVRAIEFVRRLRSLCTSLETMPERGALRDDFAPGVRILVFEQVTIAYRLRNGEIQIIRLLYAGRNTP
>570952.PRJNA185585.ATVH01000005_gene1160
--------KRIRDYIAQDNPQAALALDRLFSTKVQYLKTHPELG--RPGVPGTRELIAHSNYIVIYDVTGEQVRILRVLHSARQ--
>1040984.PRJNA209496.AZUV01000001_gene3246
SESAISDLIGAYILESSGSENIANGFVDRIEERCQSIGNAPRGGRSRDDIVRGLRPVPFRAFRRHHHLIENVIRIVNIFYGGRDYE
>1028801.PRJEB1951.RG1141_CH26340
SSRARDDMLDIWSWIADKSGVAADAVAERLEARISRLSDHPEMGPGRPDIAQSARMLLVERWLALYAIADDTVRVVRIVDGAADL-
>1040982.PRJNA165305.AXAL01000003_gene3579
--------RDIWHTIAIDNEKAADRLLMRIFEKLDLAAQHPKMGTARPELSATARVPIEGRYIVIYEPQPDGVLVVAVVHGMRDP-
>1144305.PRJNA83033.PMI02_02205
--GAEDDLEEIYLTAAR-GLDDADALLDELLRSVETLEQFPDRGPELQDLGMEFRQILLRHYRLIYRVFERRVVILIIADGRRDMQ
>928723.PRJNA74719.KI421518_gene5066
-PEARDQLATLEVDISGASPAVAARYVDSIVDYCGKLQTFPHRGTRRDDLRPGLRTLGFRRVTILFEVADGTVNIIGVYYGGQDY-
>1410620.PRJNA223517.SHLA_93c000110
SIEAQRDNLEILRYIAEDNPFAAERVVDAIEDAGNKLGEFATGRPGRVS-GTYEKSLARHPYIIAYELRDGSVVIVRVIHTSRD--
>1298858.PRJNA190815.AUEL01000011_gene5546
-PQAVADLENIGDHIAGHNPWAAVRLVDALERRWDLLTLHPLSGAPCDDIAPGIRHLVVGNYLTLYRVGSDAIEILRVLHGHRNIE
>1079460.PRJNA165335.ATTQ01000001_gene5492
------------------HPGAARQFLDDVKKLRQALSQFPEMGRQTDEMPAPGLRFVMGSYLVDYEVGEDEVVILKMRHGRQ---
>1287287.PRJNA171524.X757_29905
-PQAISDVEGIGDYIAEHSPKGAMRLVDALERRWTLLTLHPFSGAPRDDIAPGIRHLIVGEYVTLYRMGEDAIEIVRVLHGRRDIG
>1220581.PRJDB400.RRH01S_24_00920
SPKAEEDLRQIWCTIAPDNERAADALLTRILDKAELAAGQPLMGSRRPELSPTARILIEGRYVVIYEPMTYGIFVVAVVYGPRDVE
>1346790.PRJNA208542.M527_12995
SIEAQRDNLEILRYIAEDNPFAAERVVDAIEDAGNKLGEFATGRPGRVS-GTYEKSLARHPYIIAYELRDGSVVIVRVIHTSRD--
>715226.PRJNA43745.ABI_25110
--EAESDLINIYLTGSERGRRQAEAYLDGLHMTVGFLGQNPRAARQRVELQPPLHVHPYRSHLIFYQIEEEGIVVVRVRHGHE---
>1353532.PRJNA210307.SMB34_07610
SQKAEADLEEIWLYTQRWSAAQADKYIRDFLIVFDDLAGGARSGQ-QCDIRDGYLKIAMSAHVIYYRQAGGTIEVVRILHGRMDVN
>1410620.PRJNA223517.SHLA_81c000320
AAEAVSDLEHIGDYIAADNPVRAESFVRELLARCHALAHMPRAFPLVPRYETGVRRRPHGDYLIFYRVGADVVDILHVLNGAQNYE
>935546.PRJNA81803.KB913026_gene4734
RPSAQSDLFAIYNYIEKESGAASGGYIDSIEAACMALSRFPERGSVRDAIGSGIRVVGFERASILFRVDGQQVLILRVLYGGQDYP
>928722.PRJNA71315.KI421523_gene507
APAAKADLRKIWRYKARWSLEQAETYQDQLYTAFEGLAAGTKKG-RNVDVRPGYLKYPAGSHIVYFRDRGDRIDIIRILHGRMDA-
>1444311.PRJNA233556.JFHY01000087_gene3121
--EATNDLLRIGDYIARDNPLRALSFIDEMERECLAIAASPKAFPKVPRYEKQIRRKVHGNYLIFYRLDGEQVIVVHILHGAMDFA
>754522.PRJNA65301.Rleg10DRAFT_5089
SSEAENDLEQIADYIAEHNPRRALSFIRELRSECVDFVDSPNSFALVARYHHGIRRRVHGNYLIFYRVETAKVVIIHILHGATDYG
>1041157.PRJNA78233.AZNW01000026_gene4951
-----------------------ARYVDSIVDYCGKLQTFPHRGTRRDDLRPGLRTLGFRRVTILFEVADGTVNIIGVYYGGQDY-
>1500306.PRJNA247560.JQLA01000019_gene2949
SPQAEDDVISIYVEIGLHQPLAAERYYEQFKQKVSLLADQPQLGQRHPEIAASARMLVEAPYVILYETIQGPIQIVRVVDGRRDL-
>936136.PRJNA81757.ARRT01000006_gene5582
---ADQDIVELYILGADQGALQSEQYVDDLFDTFELLADNPRMARERRELNPPTRLHPYRAHMIAYTIREEDILIVRVLHGREDWQ
>1532558.PRJNA257547.JL39_22780
SPAAVQDLEEIGDYIHTDNPIAAYHVIAELRVRCNRLVDMPRMGVPRPELWAGLRAFPFRRYVVFYTVEGEDVRIERILHGARDIE
>1408426.PRJNA223081.JAGY01000016_gene1246
TQVAHVDRKKIREYISQDNPSAALKFDQLLSEKVEKLVKLPTLGRLG-RIVNTRELIVHPNYIMIYDISNGVVRILRVLHT-----
>1094553.PRJNA75183.MCS_01375
TQVAHVDRKKIREYISQDNPSAALKFDQLLSEKVEKLVKLPTLGRLG-RIVNTRELIVHPNYIMIYDISNGVVRILRVLHT-----
>1287252.PRJNA171524.X743_18090
SPLAETDLEDIWLYFKHWSLEQADRYHHDLIGAIEALASGLKTG-RRTEVREYYFKYPVGQHFVFFRQSETTLDVIRILHQRMDI-
>266834.PRJNA19.SMc00694
TPAALADLEETFWFVAADNPRRARSYVAEIEQACRNLCETPLMGRGRPDLRPNLFIFPLWRVLIAYELPDNRVDILRVFSGGQDYE
>1287275.PRJNA171524.X751_13990
-PQAISDVEGIGDYIAEHSPKGAMRLVDGLERRWTLLTLHPFSGAPRDDIAPGIRHLIVGEYVTLYRMGEDAIEIVRVLHGRRDIG
>501479.PRJNA37679.ACNW01000120_gene3385
RPAAESDLAEIWDYTEHEHSRAAIDYLQGLDATLRLLADYPEIARLRDDFTPPVRLHRYRAHIVVYVADNTTLEVIRVLHGRA---
>1123269.PRJNA213647.NX02_25075
---AQQDLAAIDEYYADLSPACADRVGDAAIAAGGFLARNPFAGPQIE--GMNARTWRVGQYLLVYRPDADGVSILRIVHGSTD--
>1287277.PRJNA171524.X753_11530
TPRASQDLRDIWHTIAADNEKAADRLLMRIFERLELAAQHPKMGSARPELSATARVLVEGRYIIIYEPQPDGVIAVAIVHGMRDP-
>693982.PRJNA41993.Sinme_6568
--------------------EVALGFIDALQAAYASIASHPEAGSLRYELGLDLRSVSLKRYLIFYRDQPDHVDVWRVLHAKRDIP
>565050.PRJNA32027.CCNA_02843
TRPVSGDLDRVFRDVCNNGVKVASAQLNRIESVFHRLSAFPRLGRDRSDLRPGLRTFSVKPWQVLYRLNGEDVVILRILDGRMNL-
>1156935.PRJNA86075.QWE_16303
--------LEDYIAQASSASRAAA-YVNAIVDYCQQLKTFPHRGTVRVDLRAGLRIIGFRRVTILFEVSDGTVTIIGIYYGGRQ--
>1298862.PRJNA190819.AUEO01000029_gene165
--EAQRDLLSIRDHIAGDNPTRAETYLDELIARCEHIVDFPFAAPANLRNHGNWRAIPYGAYMIFYSVTDRLVRIRAVKHSA----
>690566.PRJNA50015.Sphch_2771
------DLIALWVRVEADFPT-ADGYLARIEERIAALADFPHRGCPRDDLVAGLRTLTFERRLIAYNVDGKVVTVQRVINAFRDLA
>1525717.PRJNA254739.IX56_14705
SLVARADLIGIVDYVSDHSLPAAEALRDALRAKIDRLPERPRAY-RKGR-VAGTREMVVGHYVVVYRETPQAIRIMRVLHTAR---
>1500309.PRJNA247567.JQLB01000001_gene2989
---------------------------DEIEAQVERLRDFPHSGRIGRLPGTRELVVTRTSFLVVYRVE-DNIELIRVLHGAQQ--
>1336249.PRJNA204114.JADW01000014_gene728
SPAAEADLDHIWEHSANWGLDQADRYTDEIRDACLDLAAGVRHG-RPVDVRSGYLKYNTGAHMIYFRDQGDRLDIVRILHQRQDV-
>1246459.PRJNA178040.KB898366_gene5366
SSEAESDLEQIADYVAEHNPLRALSFIRELRSKCEGLVDRPNSFALVPRYEHHVRRRVHGNYLIFYRVETGKVIIIHILHGATDY-
>1144310.PRJNA83043.PMI07_003443
SPRAERWFLTYVAMLAEENPTAARKILNRLAELKENLAQFPEMTERGLI--PGSRRIVIRPLILTARVRKGIVEIAAIRHER----
>1187851.PRJNA165169.A33M_0177
----------IGDFVAKNDVRAADTLVSRILDHTDRLATHPHLGRAGRVP--GTRELVVGDFLVAYRVRNDVVEVLAVLHGAR---
>314267.PRJNA13591.NAS141_04788
SQAAKSDLVDIWVETDRQWEAQADRYLDDIDRALKGLIANPQMGSDCSDLLQGARKLITGRHLVFYEVDPDRIFVIRVLHQSMDV-
>196490.PRJNA195749.AUEZ01000026_gene1806
----------------------------------------PRAGRAREDLAPKLRSFPVGNYLIFYVPVPDGIEVVRVMHARRDID
>1041155.PRJNA162981.ATTK01000036_gene476
------DRDTIFSYIERENPRAAVHVDEEIVSAVRRLLDFPESG--RPGRIAATRELVIRTYIAAYMVMEDRIRILRVLHGAQ---
>69395.PRJNA247550.JQJN01000006_gene1480
-EPAKRDLAFARAWIAQDSPRAAAGQVQRIVDAVGKLRDFPYVGR-SGRRGAVREVVSGGPFIVAYQVCADQIEILRVLHAAR---
>1287334.PRJNA171524.X771_21995
---------DIWHTIAADNEKAADRLLMRIFERLELAAQHPKMGSARPELSATARVLVEGRYIIIYEPQPDGVIAVAIVHGMRDP-
>627192.PRJNA67115.SLG_32070
TAEALSDLETIGDYIALDNPARARTFVAQLLDKARGLGDLPQGFPLVPRYELGIRRRVQGNYVIFYRADEHQVTVIHILHGARDYE
>1287321.PRJNA171524.X767_18495
TPRASQDLRDIWHTIAADNEKAADRLLMRIFERLELAAQHPKMGSARPELSATARVLVEDRYIIIYEPQPDGVIAVAIVLGMRDP-
>1408890.PRJNA223271.Q27BPR15_14870
------DVASIHAHVADHNPKAADDLRRLIYRRTDDLAHFPLAH-RQGRLPGTREMVLHPNYILIYRLSGEVITILRVLHSARN--
>1287105.PRJNA171524.X732_06245
---------------AEHSPKGAMRLVDGLERRWTPLTLHPFSGAPRDDIAPGIRHLIVGEYVTLYRMGEDAIEIVRVLHGRRDIG
>1229491.PRJNA174202.C241_23455
------------------NPAAAVRLALEIFDKVESLAALGLSGVSRSSYGAGLRSIACRDRVIFFRINENELTVLRVLHGHQDIS
>1041143.PRJNA163555.ATYZ01000003_gene323
SKEAHQDNLEILRYIAEDNPDAAERVVDAIEDASKKLGEFATGRPGRI-TGTYEKSLTRLPYIISYELRSGSVVILRVIHTARD--
>1229484.PRJNA174212.AMYX01000004_gene4044
------DLIAIWVRAEAD-LATADRYLARIEERVAALSDFPDRGSPRDDLIAGLRTLTFERRLIAYHVDGEMVTVQRVINAVRDLG
>1038858.PRJNA162983.AXBA01000035_gene311
-AAAQQDRAAIFDHIAADAPSAALRMDRLFSAAAARLAEFPLLGPAGR-IAGTRELLPHESYRLVYEVKEGTVWVLALVHTARQ--
>754762.PRJNA62551.Rleg4DRAFT_5350
SPRAQRQMRDIWRNIAVQNEPAADRLLQRLFEKFELVAAHPEIGPARPEISAAARLIVEGRYIAIYEPTSYGAEIVVIVHGMREPS
>358.PRJNA239301.BW45_23750
----RQDVAEDHAYIAVENPAAADRLALEIFDKVESLAALGLSGVSRSSYGTGLRSIAYRDRVIFFRVNENELTVLRVLHGHQDIS
>1040985.PRJNA209494.AZUX01000001_gene1631
----------------------------------LELRTMPERYPLLQHRSSGVRRRVHGSYLIFYRITTDAVEIPHVLHGAMDFD
>1287313.PRJNA171524.X766_12165
TPRASQDLRDIWHTIAADNEKAADRLLMRIFERLELAAQHPKMGSARPELSATARVLVEDRYIIIYEPQPDGVIAVAIVPGMRDP-
>1522072.PRJNA255228.IL54_3669
SPRAEVDIDGIWDYSANWGPDQADRYTDEIRDACHALASGRKQG-RATNVRLGYRKCPTGSHVIYFRDRGDWLEIVRVLHSAQDA-
>1050720.PRJNA68421.Agau_C201900
-----NDLLADHNYIAQFNPAAARRFLDDINVKMISLARYGITGVPRNYV-PNLRACPYRNRCIYFVVDDKKIYVLRVLHGHQDIS
>1320556.PRJNA197279.AVBP01000001_gene5053
TPRAARDLDDIHSYIAHDDPSAANDVMRRLVKALKMIAERPAIG-RQGATGARRHEWSVPGYLIPYRVEAERVIILRVFHTAR---
>314266.PRJNA13584.SKA58_16073
TPEARDHLDAIYDYIAAASPDIAQRFTDGIVGHIGKLTDFPRRGTMRDDLRPGLRTIAWRRVTIAFAVEDAAVVIVGIFYGGRDFE
>194867.PRJNA170137.ALBQ01000013_gene738
TAGAEADLADIWIA-AHRSPEQADAFLEAMLAKVESLESFPDRGPAELDIGIDFRQLVAPPYRLLYRVIVDHVFVLLIADGRRDFQ
>1079454.PRJNA169711.AQWI01000030_gene5391
RPEALNDLRQLYIDIADMSHVTANRFVKRIMARCRKIGDAPNGGRPRDDLAPGLRTVPFEHAVIAYRVTKA-VEIVNVFYGGRDYE
>1287117.PRJNA171524.X735_07110
-PQAISDVEGVGDYIAEHSPKGAMRLVDALERRWTLLTLHPFSGAPRDDIAPGIRHLIVGEYVTLYRMGEDAIEIVRVLHGRRDIG
>1219037.PRJDB316.BARE01000002_gene52
-VAAERDLAEISTYTAEWGAAQAKAYLLAIADAIDRIAAYSGIGSPIDDVRGGYRKFRVERHNIYYRQRGTGIEIVRILHQRADLT
>424182.PRJEB4411.BN877_I1065
-----------------ENPAAADRLALEIFDKVESLAALGLSGVSRSSYGAGLRSIAYRDRVIFFRINENELTVLRVLRGHQDIS
>411684.PRJNA19311.HPDFL43_19987
TPRAEADITTIALYIAEDNPAAAVRWYEDMLRHCRNLGEAPELGVARPDVRPDLRTFPAGSYMILYRMIAEGAEIVRVVHGARQW-
>1041140.PRJNA163059.ATTN01000004_gene3647
SKQAHQDNLETLRYIAKDNPDAAERVVDAIEDAGKKLGEFATGRPGRI-TGTYEKSLTRLPYIISYELRRESVVILRVIHTARD--
>935554.PRJNA84327.AQUM01000005_gene6007
TPKARTDVKNIYIDMGKEQPRSAERYFANFRRKAELLIEHPRLGERHPEVFGTARMLVEAPYVILYETRDGTVEIVRVVDGRRDLS
>1336235.PRJNA204053.JAEG01000007_gene1443
SSKARSDVSDIWLWLAETSPAIADDKLDRIAERVSVLATHPLLGPVRKDIADNARMLVCDRWLVLYLIADGNVHVVRVVDGARDPA
>1220582.PRJDB401.RRU01S_25_00520
TPLARADVKKIYVELAKVNPQSAERYFQRFRARAELLVDHPRAGERRPEIFPTARMLVEAPYVILYETAEDVVKVVRVIDGRRDLT
>1402982.PRJNA221540.Q655_01652
-----YDRQKIREYIAQENPSAALVFDKLLSKKVERLISFPNLG-RVGRIRNTRELIVRKNYIMIYDVSNGTIRVLRILHAK----
>1286640.PRJNA187276.SM2011_c00694
TPAALADLEETFWFVAADNPRRARSYVAEIEQACRNLCETPLMGRGRPDLRPNLFIFPLWRVLIAYELPDNRVDILRVFSGGQDYE
>231434.PRJNA243941.JQJH01000030_gene1401
-EAARADLLAIVDYISDDNPDAAQRLKDDIETKVSKLPDYPKLY-REGRIAGTREMVVRSNYVVVYIEDACAVTILRVLHAAQ---
>1287308.PRJNA171524.X765_16250
TPRASQDLRDIWHTIAADNEKAADRLLMRIFERLELAAQHPKMGSARPELSATARVLVEDRYIIIYEPQPDGVIAVAIVPGMRDP-
>1123269.PRJNA213647.NX02_23170
APRADQDLRALFEMIGADDIDAAERFIGKIRRLILRLGDFPMSGPARPELGDGLRSLSIGAYVILYRVLADDVLIVRVVHSARDLP
>1380350.PRJNA213787.JIAP01000013_gene693
------DLESIGDYIADHDPRAAVRFVDALERRWDLLTLHPFSGAPRDDIAPGIRHLVVGDYLTLYRVGGGAIETLRVPHGHRSI-
>1248917.PRJNA178652.ANFX01000014_gene1351
-HAARADLLDIWLHIALDDPLAADRQIDRIENAIGRLIDFPEIGHAREDAGPGVRLLLQDSYLVIYRYRQALVVIERIVHGRRDVG
>1342301.PRJNA233441.JASD01000006_gene124
TPAAQRDLEDIWFYTAQTSMAQADRYTDILEDTFDRLLFMPEMARERPEFDPPVRIHPSAEHLIIYRVEQDQLIILRVLGAGQD--
>1122613.PRJNA185364.ATUP01000002_gene2569
SRAAEDDIIALYLGIRQFGTAQADRYLTELEQAFDFLAAHPFAARERTEIDPPVRCHAHGAHIVIYLVDPAEVLILRLRHGREDWE
>1287274.PRJNA171524.X750_11930
-PQAISDVEGIGDYIAEHSPKGAMRLVDALERRWTLLTLHPFSGAPRDDIAPGIRHLIVGEYVTLYRMGEDAIGIVRVLHGRRDIG
>1402981.PRJNA221539.Q654_00007
-----YDRQKIREYIAQENPSAALVFDKLLSKKVERLISFPNLG-RVGRIRNTRELIVRKNYIMIYDVSNGTIRVLRILHAK----
>1187851.PRJNA165169.A33M_0646
-ALARADLLDIYVAIGLHDPAAAECWIDRIEEKIELLRTQRRLGPKRPDIRPSVRMLVEAPFLVLYRTVEGHIEIVRVVDGRRDLA
>1090316.PRJNA82285.AQUJ01000001_gene294
---AEQDLRHIHYRLAHGGRAAADALLDTLVGRIDALRHFPDRGAVPPEIGRDYRQIVSAPYRIIYRPIETTVFVVVIADGRRDMA
>1297570.PRJEB1502.MESS4_370100
LPSVQTDLVDILEYITRESGSLARRFVDALRQKCRDLSSLPATGRARPDLRPDVRSFAFRGYVIFLRYDGDWLEVANIVEGHRDID
>1444311.PRJNA233556.JFHY01000037_gene5
----RANRTDAIAYIAGKNPRAALDQLDEIERQTDMLMDYPDMGRVGRKRGTRELVVNRTPFIIVYRLRPQRIEILHVLHGAQQ--
>1041152.PRJNA78231.ATYH01000058_gene5482
------DRDTIFSYIERENPRAAVHVDEEIVSAVRRLLDFPESG--RPGRIAGTRELVIPRYIAAYMVMEDRIRILRVLHGAQ---
>192.PRJNA238398.ABAZ39_08240
RAAARADLVRILHYVSQENPVAARRLAQELVLAGDSLQVFPRRGRR-GLVEGTRELVVVRPYVIVYDIGEDTVSILRLWHSAQD--
>1177928.PRJNA161547.TH2_05298
-NKAREDLIDIWLHVAEDDPAAADRVLDRLDEAASHLADHPEMGAARDDIRPGLRYLVSGSYLLLYRITDAGVEIVRAVHGRRDLI
>319003.PRJNA62341.Bra1253DRAFT_04985
SAEAEADLEQIVAYVAEQSPASALKLVRTLREKCESLLDAPRAYPLVPRYEQGVRRRPFGQFLIFYRVGDDAVEIIHILHGARDYE
>1287086.PRJNA171524.X728_01890
TPRASQDLRDIWHTIAADNEKAADRLLMRIFERLELAAQHPKMGSARPELSATARVLVEDRYIIIYEPQPDGVIAVAIVPGMRDP-
>715226.PRJNA43745.ABI_40140
--QAEQDLFDIFDYIATESVRIAAAFTEALVDRCDSLAFLPKLGHPRDDLAPGLRSLSHKTYLIFFQYVEDVIEIVTIIHGMRDID
>1057002.PRJNA83955.KB905370_gene2622
-----DDRDTIFSHIESENPKAAIRVDEEIAHAARRLLDFPESG--RPGRVAGTRELVIPRYIAAYVVMADRVRILRVLHGAQ---
>1336235.PRJNA204053.JAEG01000018_gene3348
--EADRDIIEIYVLGAQQFVAQSERYVDELFDSFELLAENPQMARERRELNPPMRLYPYHAHLIAYLVRDGDILIVRVLHGRQDWQ
>1040982.PRJNA165305.AXAL01000011_gene1132
RPEAEADIEAIALYIAEDNPSAALRWYEEIHSYCQRIADMPGMGVARPHIRPGLRTFPVGNYLILYRQIDDGAEIVRVVHGARQW-
>382640.PRJNA28109.BT_1067
TQVARVDRKKIREYISQNNPSAALKFDQLLSEKIEKLVKFSTLGRLG-RVVNTREFIVHPNYIMIYDISDGVVRILRVLHT-----
>1532558.PRJNA257547.JL39_27485
---------------ESGSAAIARQFVKALRHKCRNLATLPGTGRDRSELGRRLRSVAYRGYIIYFRYADDRFQVINILEGHRDTE
>1419876.PRJNA227307.Q27BB25_13155
LDAATDDLVEILRYITLESRHTGLRFVEKLRARCSHLASLPGTGSDRSDLAPGLRSVAAHGYIIFFRYGDESVEIANILHASRDVV
>412597.PRJNA60841.AEPN01000049_gene3753
SIEAQRDNLEILRYIAEDNPFAAERVVDAIEDAGNKLGEMATGRPGRVS-GTYEKSLARLPYIIAYELVEGRVVIVRVIHTSRD--
>1300350.PRJNA233443.JASF01000009_gene3268
TPLARQDLRDIWTFGAETGDAQAERYFDAIYATLELIADFPDIARLRQEFSPPIRLHPHQSHVIAYDAAEGGIDVIRILHMKADVL
>1246459.PRJNA178040.KB898377_gene2356
QPKARADIRAIVSYIGQHNPHAALTWQAGMTELFELLATHPHSGAPYATDKYSIRFVPRGNYVVVYRVRDSDVVILRVIHAARD--
>570967.PRJNA235022.JMLV01000009_gene1090
-PAARADLEGIWDYTQRHGTVQAERYIRGIQATCEALASGTQISRSAEDIRPGYRKAAAGSHMLYFRTQSDCLEIVRILHQAMDA-
>1121022.PRJNA186535.ABENE_22090
APTAERDLEHIWRTTAKEWGDQAHRYTDILIAAFEKLAEAPDRAPSCDHIRSGYRRRNVERHAIYFRKSAGGINIMRILHDRMDA-
>190650.PRJNA298.CC_2880
GPRARRDLTKLRRWLLNRAPSAADRAIDLILSRAEQLAQHSDLGRRKSQNMRELYSFGAHGYVLQYRVYPDAVVIARIRHS-----
>376733.PRJNA254739.IT41_19165
-PAAQADLAAIWRHGATTGVAQADRYADGLFGLFDLLAQFPEMARERTEFTPPVRIHPNGAHLVIYLDGGQGIEIVRILHAHQDLT
>754035.PRJNA47287.Mesau_03410
SARAEEDLVAIWLHIAGNNEAAADRLLDRLAARWRQLSTYPFSGAPRDDIAPGIRHLIVGEYLTLYRVGGDAIEVLRVLHGRRNIE
>1287233.PRJNA171524.X740_12840
RPSAQSDLFAIYNYIEKESGAAAGGYIDRIEAACMALSTFPERGIVRDAVASGVRVVGFERASILFRVDAEQVLILRILYGGQDYP
>442562.PRJNA188767.Rumeso_02483
--AAQADLAAIWIYTAETSAAQAEAYVGGIRRTLDLLLAHPLMARERTEIDPPVRIHRHRAHLIVYRVEAPYLVVIRIRHGHED--
>754518.PRJNA63643.KI912101_gene6335
---------DIWRNIAVDNEPAADRLLQKLFDKFELVAANPEMGPARPEISPAARLVIEGRYIGVYEPTNYGAEIVVVVHGAREPA
>1041153.PRJNA165341.ATZC01000004_gene1174
APAAKADLRKIWRYTARRSLEQAETYQDQLYTAFEGLAAGTKKG-RNVDVRPGYLKYPAGSHIVYFRDRGDRIDIIRILHGRMDA-
>441620.PRJNA19559.Mpop_0593
RPRARRDLLDLWDYIANDDEMAADGFLDRIEGALAMLSDNPKAGRHRPELVTTLRSFPVESIVLFYFPMQTGIELVRVLSGYRDIG
>1144314.PRJNA83051.PMI11_04318
--TARQDLHDIGSYIALDSPRSAENVVRRIVETVGLLTYHPKIGRIGRDETTREIVVRATPYIVVYRLRER-IEIITIFHASRK--
>928723.PRJNA74719.KI421518_gene3739
TPAALADLEETFWFVAADNPRRARSYVAEIEQACRNLCETPLMGRGRPDLRPNLFIFPLWRVLIAYELPDNRVDILRVFSGGQDYE
>1510531.PRJNA252874.JQJJ01000004_gene4624
SDDARRDYLDILRYIAEDNPDAAERVVDAIEQAGNELGDFATGRPGRVS-GVYEKLVPRLPYILAYSLARGVVAILRVIHTARD--
>999611.PRJNA81653.KI421506_gene4028
RPAARADLSAIWRGLESLGEAQADAYADSLFALFELLADFPEMARERPEFTPPVRIHPSGAHLVIYRLENSRPEIIRILHARQDLT
>644076.PRJNA37909.SCH4B_4749
SQAAKSDFVNIWVETYRQGEAQADRYLDDIDRALQGLLDNPQMGVDCSDLLRGARKLITGRHLVFYEVDPDRLFVIRVLHQSMDV-
>1287322.PRJNA171524.X768_12880
TPRASQDLRDIWHTIAADNEKAADRLLMRIFERLELAAQHPKMGSARPELSATARVLVEGRYIIIYEPQPDGVIAVAIVHGMRDP-
>595536.PRJNA41067.ADVE02000001_gene271
--------------------------------------------PRYEHAG--IRRRVHGNYLIFYRIGIETVDVIHVLHGAMDYE
>323098.PRJNA13474.Nwi_3092
SLAAEDDIIGIAEGVRLFGPAQARQYHDDLFAILDLIAANPRMARERHELSPPMRIHPFKAHLVIYRIEEDGVLIVRVRHGHED--
>1301087.PRJEB1562.EBBID32_21820
TPQAERDRVAIWDYLHARDPEAAWRMDQLFSQSIARLADFPMLGHVG-EIA-GTRELTHRSYRIIYEIGEQTVWILVLTHTARQ--
>1207055.PRJNA170394.C100_02485
DDEAEADLLTILEYIGARNKPAADRLHVAVLHAADNLPNHPYA--YRPGRTPGREAVIHPNYILIYRVAADAIEILALVHAR----
>107635.PRJNA161487.AZUO01000001_gene2389
SPEAQSDLDAIRRYLTRGGPTLARHVLGEIRRALRVIAESPGIGHKREDLTDEVKFWPVFSYLIVYEPSMRPIGIVRVIHGAQDAE
>1282361.PRJNA186530.ABAC402_13625
--EAESDLIGIYLTGSEFGRRQAEVYLDGLRTTVGFLAQNPRVARQRVELRPPVHVHPYRSHLIFFQIEEDGIVVVRVRHGHE---
>107633.PRJNA195700.JMKQ01000006_gene2119
SPEAQSDLDAIRRYLTRGGPTLARHVLGEIRRALRVIAESPGIGHKREDLTDEVKFWPVFSYLIVYEPSMRPIGIVRVIHGAQDVE
>1381123.PRJNA214034.AYOD01000060_gene1635
-QAARDDLIAIVDYIAADNLDASQRLLEDIVDRAAVLPDYPKLYRSGRVVGT-REMVVRSNYIVVYTEDDRAVTILRVLHAAQ---
>1101190.PRJNA165579.ARWB01000001_gene1820
LPAAEADLQAIVRHIAADDPAAALRWFESILARCRRLGDMPEMGVARPDVRPDLRLLPVGNYLILYREADGDAEIVRVVHGARQ--
>1144310.PRJNA83043.PMI07_000174
SREAIEDLVRIGNHIFPSNPARADTFVTELESKCLQLAEMPFAFSRVPHSSAHIRRRPHGNYLIFYKILDAELVVLRILHGAQDHE
>107633.PRJNA195700.JMKQ01000006_gene1709
------------------------AAADRFRAQCAKLAASPVLGRPREELSPGLRGYLFRGYIIFFRCTDERLEIVNILHSRRDLA
>391896.PRJNA17237.A1I_01455
---------------------ITKKYLTQIHNKCIEICNFPHIGINRPEIFESVKSIAINSHMILYALVDNKIEILRVLHK-----
>1122929.PRJNA187116.KB908215_gene1191
--EARTDLDRIAAYIAQDNPVRAVSFVQELLEGCRSLSAMPHAFPLVPRHAASIRRRPHGRYLIFYRVAGERIDVLHILNGAQDYE
>1287326.PRJNA171524.X770_13710
-PQAISDVEGIGDYIAEHSPKGAMRLVDALERRWTLLTLHPFSGAPRDDIAPGIRHLIVGEYVTLYRMGEDAIEIVRVLHGRRDIG
>137722.PRJDA32551.AZL_019120
-EAALTDLERIRSYIGHFNPSAARRMAGRLIEAANSLDSFPERGR---SIGRGRRELTVWPYVIRYRIADEHVVILRVRHGAR---
>1287285.PRJNA171524.X756_25700
SPFALSDRDGIFAHIEADNPAAAIATDERIVAAINRLRDLPQSGRIGR-LAGTREIVIVGTYVAAYQLTNSTIRILRVLHGAQ---
>1041144.PRJNA162979.ATYN01000001_gene2714
SDEAENDLEQIADYIAWDNPRRALSFVRELRSNCEDLVDSPNGFALVPRYEHGIRRRVHGNYLIFYRVENAKVIIVHILHGATDYG
>1331060.PRJNA201649.RLDS_05790
-ASARNDLADILRYIARESASVASTFIGKLEDRCEKLATLPGTGTARPELRPDIRSVPHQGYVIFFRYTGDRLEIVNVLSAQRDVE
>1144310.PRJNA83043.PMI07_001196
SSRARDDMLNIWTWIADKSGVAADAVAGRIEARISRLADHPEMEPARSDIAQSARMLVIERWLALYAIVDDTVRIVRVVR------
>1287294.PRJNA171524.X760_15510
SPFALSDRDGIFAHIEADNPAAAIATDERIVAAINRLRDLPQSGRIGR-LAGTREIVIVGTYVAAYQLTNSTIRILRVLHGAQ---
>1231392.PRJNA171123.OCGS_2190
-GKAEEDLIAIWLQGARAGANQADRYQDSFEMAFALLAEFPELARERTELTPPIWVHPCGVHLIVYLVRDADIFVVRVRHSRED--
>1419876.PRJNA227307.Q27BB25_01110
-LRAQDDFNIIYRQALDDDARYALNLVSALEKAIARLSEYPQVGT--PVGSADHRKWRLGRFLMIYRTSQQGLHILRVLHERQDGS
>1287322.PRJNA171524.X768_16010
-PQAISDVEGIGDYIAEHSPKGAMRLVDTLERRWTLLTLHPFSGAPRDDIAPGIRHLIVGEYVTLYRMGEDAIEIVRVLHGRRDIG
>1219035.PRJDB314.NT2_06_02020
SPAANADLVEIASFIARDNVPRAVTFIDELETSCAQLVDFPHSGVARPELRVGLRSKPHESYVIFYSVLEQVIRIERILHGARDVG
>283166.PRJNA196.BH07010
-----YDRQKIREYIAQENPSAALVFDKLLSKKVERLISFPNLG-RVGRIRNTRELIVRKNYIMIYDVSNGTIRVLRILHAK----
>565050.PRJNA32027.CCNA_03079
SRKAEQDLIDIYVAVGLFGVAQAERYQDTLEAAFGAIAAFPHIGRERPELRPPVRVHPCKSHIILYVLDERGALIVRVRHAGED--
>13690.PRJNA241283.CP98_01248
SAEAESDLVAIADHIARDNPPRALTFLRELRDKCLGLASFPEAFPRYADLGIR--RRVHGRYLIFYRVEPDRAIVLHIRHGASDYL
>536019.PRJNA33861.Mesop_4000
---ADLEAIAVYIFDSSGSETIANRFVDRIKNRCQGIGNAPRGGRPRDDIMPGLRAAPFEHAAIVYVVNDDFVRIVNIFYGGRDYE
>1123027.PRJNA185652.ATVN01000025_gene3200
TAAAEADLEAIGDYIAQDNPIRALSFVRELFRSCTELADMPEAWPIVPRYESGVRRRVHGRYLIFCRVEADRTVVLHVLNGAMDIE
>386.PRJNA259682.JRXL01000012_gene3277
RPRAEKDLLDIYAFIAADNSMAAMEFIRRLRQICHGLEDMPERGAPREDFAPGVRILVFERVTIAYRVVKDRVQILRLFYAGRNTP
>1449065.PRJNA234912.JMLL01000004_gene4365
AQFALSDRDDIFTFIETESPRAAAHIDDQIVSAVRRLLDFPESGRPGRVVGTRELVIPRTSYVVAYTVTVNTIRILRILHSAQ---
>754762.PRJNA62551.Rleg4DRAFT_6369
SPAAQADIDKIWDYTSNWSVDQAERYIQDIRDACHELAEGRR-MSRPSDIRQGYRKVSVGTHFLYFKSNDGQIIIVRILHQRMDVA
>1569209.PRJDB3271.BBPH01000034_gene3259
TPAARADLAGIWNYTAQHDMDQADRYLEELHGICLALAT-GEMASRPVDLRPETRKARAGSHMVYVREGADTLDVIRILHNRQDVD
>1287086.PRJNA171524.X728_18905
-PQAISDVEGIGDYIAEHSPKGAMRLVDALERRWTLLTLHPFSGAPRDDIAPGIRHLIVGEYVTLYRMGEDAIEIVRVLHGRRDIG
>1287307.PRJNA171524.X764_10045
TPRASQDLRDIWHTIAADNEKAADRLLMRIFERLELAAQHPKMGSARPELSATARVLVEDRYIIIYEPQPDGVIAVAIVPGMRDP-
>1220581.PRJDB400.RRH01S_01_00680
TETYRADLEKIVGYIAQNNLTAALAMWDEIEAQVERLRDFPHSGRIGRLPGTRELVVTRTSFLVVYRVE-DNIELIRVLHGAQQ--
>441620.PRJNA19559.Mpop_4792
--SARADLVQILEDIASGSLATGQIFVRQLRAQCHRLAALPGTGRARPDLLPDIRSTPYRGYIIFFRYLGDTFEVVNILHSRRDID
>290400.PRJNA12733.Jann_0024
APRADADLIGIYDYTSDTGLDQADKYLDELHGRISGLVTGATVSRSAEEVGPGLRRALAGQHVVFFREDAETVKVVRVLHQRMDL-
>382640.PRJNA28109.BT_0537
TQVARVDRKKIREYISQNNPSAALKFDQLLSEKIEKLVKFSTLGRLG-RVVNTREFIVHPNYIMIYDISDGVVRILRVLHT-----
>1535287.PRJNA258071.JP74_01240
TSAAQGDLVRLYEFLKADNPNAAARVVRALVAAPERLLQTPRLGERLEEFSREVRRMVIGRYEMRYEVADRAIFVLRIWHT-----
>1041154.PRJNA165343.ATZD01000027_gene656
TPAALADLEETFWFVAADNPRRARSYVAEIEQACRNLCETPLMGRGRPDLRPNLFIFPLWRVLIAYELPDNRVDILRVLSGGQDYE
>1461752.PRJNA238158.BF95_13885
SPAADADLTDIASFIARDNVDRALTFIDELQAACTKLLDFPDSGTVRSEVRPDLRSRVYGSYVIFYTLVPGSVRIERILHGARDVS
>1287264.PRJNA171524.X746_19020
SPFALSDRDGIFAHIEADNPAAAIATDERIVAAINRLRDLPQSGRIGR-LAGTREIVIVGTYVAAYQLTNSTIRILRVLHGAQ---
>1381123.PRJNA214034.AYOD01000035_gene3364
----------------------------------------------------------FQTYLIVYEVLETQVSIVRIIHGAMDQD
>314231.PRJNA13506.FP2506_09976
--QAIRDLTEIGRFIASGSTDVALGFTDRIKARCMKIGNAPRGGVARSDLGEGIRLVPFESTVILYRIFDAEIVVVNVFYGGKDYA
>13689.PRJNA239213.BV96_04616
-SKASSDLVRLHEHLGPVAPEAAARVVQQLAHAPDRLIDYPRIGEKLEAYPREVRRIIVGNYEMRYEIAAGTIFILRLWHC-----
>763057.PRJNA48425.MCHK_3189
NARAEDDLIAIWLHNARDNEAAADRLLDRFEA------------------------------------------------------
>1144306.PRJNA83035.PMI03_04191
-------------------------------------------GSRRPELSPTARILIEGRYVVIYEPMTYGIFVVAVVYGPRDVE
>1287116.PRJNA171524.X734_01400
---------DIWRTIAIDNEKAADKLLMRIFDKLELATQHPKMGTARPELSVTARVLIEGRYIVIYEPQSDGVLVVAIVHGMRDP-
>1336235.PRJNA204053.JAEG01000007_gene1524
HPYVDGDLMDIATLIAEFALEAANRKLEEIEEVVRNLEDFPHIGTLRHDIRANLRAITAGKGVICFTVDD----------------
>1320555.PRJNA197277.AVBN01000021_gene5395
TPRAARDLDDIHSYIAHDDPSAANDVMRRLVKALKMIAERPAIG-RQGATGARRHEWSVPGYLIPYRVEAERVIILRVFHTAR---
>1194714.PRJNA167596.AKZW01000143_gene2183
-PEARDQLATLEVDISGASPAVAARYVDSIVDYCGKLQTFPHRGTRRDDLRPGLRTLGFRRVTILFEVADGTVNIIGVYYGGQDY-
>1301087.PRJEB1562.EBBID32_12630
SAEAEEDLERIADYIALDNPARAISFLQELRGKCLALADMPERFPLVPRYEASVRRRGHGNYLIFYRVEPEKVVIVHVLHGAQDYS
>107636.PRJNA195836.JQNK01000011_gene5
--------------------------IDKIMTTLARAQDFPMSGAARDQLARGLRAMFQGNYALYYMFTETEVILVRVLHGARDAA
>1500307.PRJNA247562.JQJZ01000044_gene5114
TPKARADVKNIYIDMGQEQPRSAERYFANFRRKAELLIEHPRLGERHPEVFRTARMLVEAPYVILYETADGTVEIVRVVDGRRDLS
>1522072.PRJNA255228.IL54_0662
DDEAEAALLDILDYIGPRNKTAADRLHAAIRHAADNLPLHPYA--HRPGRTPGTREVVVPNYILIYRVAADAIEVLALVHAR----
>1101190.PRJNA165579.ARWB01000001_gene138
---AQDSLDDIAEYVFERGERAAEQLTDLLREKCRSLAGLPGMGRARPEFRPDLRSFALGNYVIFFRYVDDVFEVVDVLDGRRDLD
>391600.PRJNA19287.ABRU01000010_gene3150
TRAATRDLAEIEAFIARDSASAARRFLDACEGLVDQPRAYAEAGVQ------NLRKRPFDDYLTFYRLSE-TVEIVRILHAARDW-
>935550.PRJNA89687.AQUN01000002_gene6333
TPRARVDVKQVFVDIGKEQPQAAERYFQQFRYKAGLLIDHPRLGERHPEIFRTARMLVEAPYVILYETHPGAVEIIRVVDGRRDLA
>1500307.PRJNA247562.JQJZ01000001_gene4174
SVDAHRDYLDILRYIADDNPDAAERVVDAIEDAGNRLGEFPTGRPGRV-TGTYEKVVTGLPYIIAYALTDEAVVIVRVIHTARD--
>1036743.PRJNA67413.F11_12215
---------------------------DGIAQAAVHIAEHPGIGTRRPDLTAPYRFLILFPYVIVYNADRLPPLIVRILHGARDLP
>1041154.PRJNA165343.ATZD01000032_gene497
---------DYYVR--EAGTESALGFIDALQEAYALISNHPEAGSLRYELGLDLRSVSLKRYLVFYRDQPGLVDVWRVLHAKRDIP
>398525.PRJNA162247.KB900702_gene137
---ALSDRDSIFSYIEAENPRAAVHVDEQIANAARRLLDFPDSG--RPGRVAGTRELVITSYVAAYLVDGDTVRILRVLHGAQ---
>517722.PRJNA61393.AEUE01000003_gene1389
SEAARADLREIVDYIARDNPERAETFLDELLARITAVAEHPQAYPVRTDWPVPVRAAVHRRYLIVFREQEQRVEIARVLHSARDIP
>391600.PRJNA19287.ABRU01000054_gene612
-EDAEADLLIFWQGLEMFGARQTETYISGLEDQLQQLLLFPDTGRLHTDIQPPVRVQPYGAHVIIYEHIDDIVAVLRIRSAR----
>316055.PRJNA15751.RPE_4765
SSTAEADLLAIHAYLSERNPAAADRIITRFFHRFDELCEFPFLGPDRSELRASLRGLRVDGFVAFYIIEPNQIIVVRVLDGRMDIE
>1297569.PRJEB1501.MESS2_110081
SPAARTDLIDIYVTIGAENTQAADRYYDRIEERAMQLADQPRMGLRRPDIRPSARMLVEAPFVLLYETSEGWVEIIRVVDARRDLN
>1185766.PRJNA170406.DL1_08940
SQAAKSDLLDIWVETDRQWEAQADRYLDDIERALQGLIANPQIGSDCSDLLQGARKLITGRHLVFYEVDPDRIFVIRVLHQSMDVP
>1287116.PRJNA171524.X734_00605
SPAAKADLIDVYVMIGSENIRAADRYYDQL-ER-----------------------------------------------------
>13690.PRJNA241283.CP98_00616
-NRATTDRLAIFIWIAEDNPQAAADVDDRIEAAAQRLKDFPNSGRQGRIEGTRELVIARTPYIAPYQIIGDTVRVLRVIHGAR---
>1244869.PRJNA187412.H261_18802
APEARRDLQSIHEFLRRDNPDAAESLVTVIDEAARGLAAFPLKGHKGLDGTREWVIPRFRHYLLIYDVRAGIVTILRVWHQSR---
>187303.PRJEB120.BN69_0249
---------------------------DALERKTRLLGLHPQIGPERPDIGKGVRSAISGVYLILYQLLEDRVEVVRYVHMRRR--
>244581.PRJNA254818.IM40_08220
SPAARQDLLEIWQYISEESPTNAIKVLDTIEEKCRMLSEYPHMGHKRKDLTNHVLFWPVYNYLIIYKEDSNPLEVVRILSGYRNLI
>627192.PRJNA67115.SLG_30580
TPEARDHLDAIYDYIATASPDVAQRFTDGILDHIDKLTDYPRRGTMRDDLRPGLRTIAWRRRVIAFAVEATAVVIVGIFYGGRDFE
>1248916.PRJNA178651.ANFY01000008_gene2093
--SAERDLATIAGYLASASPAIAAAFLDTMLDRIAELEQFPERGPRELELGISFRQLSAKPWRIIYRISETTVTILLIADGRRDMQ
>107633.PRJNA195700.JMKQ01000004_gene333
-----RDLEQIGDYVSRDNPAAAAKLIARIWERVDALAQQPHLG--RPGRVPQTRELAIAGFLAPYRVRAEAVEILAIFHGAR---
>1287243.PRJNA171524.X742_16410
RPSAQSDLFAIYNYIEKESGAAAGGYIEAA---CMALSTFPERGIVRDAIGSGVRVVGFERASILFRVDAEQVLILRILYGGQDYP
>13690.PRJNA255061.IH86_21880
--RAREDVRNIIDYISNRNPTAALRLTDLFAHVAEQLVYHPHMH-RSGRVPDTREAIVTPNYILVYRVSAEAIEILNVKHT-----
>1282360.PRJNA186529.ABAC460_23630
--------------IANQSPLAAVSFVGSIFEYCDQFGTFPQRGTARDDLRPDMRVVGFQRATILFRIDDAAVVILGVYYGGQDY-
>1411123.PRJNA245578.JQNH01000001_gene335
-----AQLEAIHAYIARDNPQAAANVVAAIRATVAMLAEFPRSGQATNRPGYYTKLVPRYPYRVFYRIGADEVRIVRVR-------
>1287273.PRJNA171524.X749_05495
-PQAISDVEGIGDYIAEHSPKGAMRLVDALERRWTLLTLHPFSGAPRDDIAPGIRHLIVGEYVTLYRMGEDAIEIVRVLHGRRDIG
>1230587.PRJEB436.BN406_02536
TPAALADLEETFWFVAADNPRRARSYVAEIEQACRNLCETPLMGRGRPDLRPNLFIFPLWRVLIAYELPDNRVDILRVFSGGQDYE
>46914.PRJNA258072.JP75_22160
SDLAEQDLLDIATFIAADSVLQAEIYTDRLLQACAGLAESAERYALIPRYGRGYRRRPFENYAIIYVVNPDEVVVVRITSSARDLD
>754762.PRJNA62551.Rleg4DRAFT_5653
SPAAQADIDKIWDYTSNWSVDQAERYIQDIRDACHELAEGRR-MSRPSDIRQGYRKVSVGTHFLYFKSNDGQIIIVRILHQRMDVA
>1229484.PRJNA174212.AMYX01000041_gene2507
TPAAQADLSDIWYSAATWGVDQADLYIDVIRDVCLALADGRRPGL-PVDVRAGYRKASAGSHMIYYREGGDHLAIVRILHGRQDT-
>318586.PRJNA13020.Pden_3831
-VAATVDLEDIWDYTEGEWGLAARRYAEELRDTCHALASGE-RRGRKVDVRPGYLKCLSGSHIIFFRDLGDTLEIVRILHGAQDVE
>419610.PRJNA18637.Mext_4629
SRLARTDLLDIYVSIGSHDPAAAERLYDRIEERARQLALQPRMGPRRPEIRPSTRILVETPFLILYETIPDEVEIVRVLDGRRDVS
>754764.PRJNA65299.Rleg9DRAFT_4204
SRAAGADLLTIGRYILEQNPARALAFMDELHSACVEIADMPHAFARLPRLTGIRR-RLFGNYLIFYRIEGSTVQVMRILHGARDYA
>1282360.PRJNA186529.ABAC460_04475
-PALE-DLDQIQDYVAQDSPRAAYRLVDILSSVDTTLPNNPMAGPGRIDATRE-WVVPQTRYIIAYRITS-KIEVLAVVHGAREW-
>1229204.PRJNA174163.AMYY01000031_gene748
THAALRDLVAIESHVGSDSPNAARKLVRTLFERCETLGQNPR---RYPEAGADLRKRAEGSYLIFYRVT-GDVEVVRILHAARDWT
>743836.PRJNA219752.AYNA01000081_gene3101
TARAEEDLIEIWSYIAKENETAADLTLDALERKTRLLGLHPQIGRERPDIGKGVRSAISGAYLILYRLLEDRVEVVRYVHMRRR--
>546899.PRJNA165353.AXAD01000008_gene4608
TAEAEADLDDIASYVAEQSPRSALVLIRGLREKCESLADAPRGYPLVPRYETGIRRRLFGNYLIFYRVGDDAIEVIHILHGARDYE
>1094554.PRJNA75185.MCU_00269
TQVAHVDRKKIREYISQDNPSAALKFDQLLSEKVEKLVKFPTLG-RLGRIENTRELIVNPNYIMIYDISNGVVRILRVLHT-----
>1090319.PRJNA84357.KE386571_gene306
SRRAREDFKPIWTYIALDDQRAADTLLLALDSKIARLRDFPAIGTLRDDIRPGARSLVHGRYLILYEASADQVEIVAIVEGMRDLD
>1194707.PRJNA167593.AKZZ01000193_gene4879
------DRDTIFSYIERENPRAAVHVDEEIVSAVRRLLDFPESG--RPGRIAATRELVIRTYIAAYMVMEDRIRILRVLHGAQ---
>382.PRJNA244712.DU99_14845
----------FW-FVAADNPRRARSYVAEIEQACRNLCETPLMGRGRPDLRPNLFIFPLWRVLIAYELPDNRVDILRVFSGGQDYE
>187303.PRJEB120.BN69_2048
-DAAEADLAEIWAYVAADSESAAARLLDNIKATCARLLDFPSSGVSREQLARGLRVVLQGNYAIYRKT------------------
>1281779.PRJNA186406.H009_05329
----------IYIDIGKSQPLAAERYFARFRAKAERLVDHPHLGERHPEIFPSARMLVEAPYIILYETVDGSVEIVRVIDGRRNLR
>1122929.PRJNA187116.KB908216_gene1894
-----------------------------IEARMLQAAERPDGFPARDDLCKGLRSARHGRYLIFFLDAGEEVRVVRVLHAMRDLP
>1229491.PRJNA174202.C241_22186
-----------------------------------RLADHTHLGERRPEIFPSARMLVEAPYIILYETVDGGVEILRVIDGRRNLQ
>999547.PRJNA86087.KI421502_gene3913
RPAARADLAAIWRYGQHTGAAQADAYTDSLFALFDLLADFLEMARERAEFTPPVRIHPSGAHLVIYRLEHGRPEILRILHARQDLM
>1287338.PRJNA171524.X773_04335
-PQAISDVEGIGDYIAEHSPKGAMRLVDALERRWTLLTLHPFSGAPRDDIAPGIRHLIVGEYVTLYRMGEDAIEIVRVLHGRRDIG
>1297570.PRJEB1502.MESS4_370095
--------QDIWRTIAIDNEKAADKLLMRIFDKLELAAEHPKMGTARPELSVTARVLIEGRYIVIYEPQLESILVVAIVHGMRDP-
>1320557.PRJNA197278.AVBO01000024_gene1968
TPRAARDLDDIHSYIAHDDPSAANDVMRRLVKALKMIAERPAIG-RQGATGARRHEWSVPGYLIPYRVEAERVIILRVFHTAR---
>1496690.PRJNA246118.JMQK01000001_gene3416
SRLARHDLMNIWEWVATTSGDAASLVLSAIERGIFRLKDYPYLGPAKPEIAADARMLVVQRWLVLYAASDADIRIVRVVDGALDQ-
>754518.PRJNA63643.KI912100_gene4999
SKEAHQDNLEILRYIAKDSPDAAERVVDAIEDAGKKLGEFATGRPGRV-TGTYEKSLTRFPYIISYELRSGSVVILRVIHTARD--
>1510041.PRJNA252806.LW14_09535
SPRARSDVKKIYIDIGKLHTLAAERYFARFRAKAERLIEHPHLGERHPEIFPSARMLVEAPYIILYETVPGSVEIVRIIDGRRDLR
>1041153.PRJNA165341.ATZC01000004_gene1117
-PEARDQLATLEVDISEASPAVAARYVDSIVDYCGKLQTFPHRGTRRDDLRPGLRTLGFRRVTILFEVADGTVNIIGVYYGGQDY-
>366616.PRJNA239788.CG51_17735
-AEAEADLEAIGDYIARDNPARAVSFVRELGRSCMDLADFPEAWPVIPRYEQDIQRRVHGRYLIFYQIRRDKVTVLHVLNGAMDVD
>1287336.PRJNA171524.X772_14610
TANAEEDLIAIWLHVAQDSEAAVDRLLDRIEARWQQVATYPFSGAPREDIAPGIRHLIVG--------VEEAIEIVRVLHGRRKI-
>1207055.PRJNA170394.C100_08820
-NRATTDRLAIFIWIAEDNPQAAADVDDRIEAAAQRLKDFPNSG--RPGRIEGTRELVIAPYIAPYQIIGDTVRVLRVIHGAR---
>1287313.PRJNA171524.X766_16505
SPFALSDRDGIFAHIEADNPAAAIATDERIVAAINRLRDLPQSGRI-GGLAGTRESVIVGTYVAAYQLTNSTIRILRVLHGAQ---
>13690.PRJNA255061.IH86_01245
------DLIAIWVRAEAD-LATADRYLARIEEHVAALSDFPDRGSPRDDLIAGLRTLTFERRLIAYHVDGEMVTIQRVIHAVRDLG
>1107881.PRJNA75085.SM0020_32677
----------------------------------GKLQTFPHRGTRRDDLRPGLRTLGFRRVTILFEVADGTVNIIGVYYGGQDY-
>1126627.PRJDB1640.BAWE01000005_gene5442
---TRADLIDIYDFTSRFGKYQAEAYYAGLIRSFGLLADFPLIGQQVDELAAGYRRFRFQSHLIFYTVQPDHVEIRAILHGAQDIR
>136993.PRJNA157217.KB900626_gene2797
SAEARADLLHIGDFIARDNPTRAFTFVEELEARCRALPATPLAYPLLPGREASIRRLVHGNYLIFYQVLDETVFVLHVLWGARDYE
>1535287.PRJNA258071.JP74_13755
TTAARRQIIEIGIFVADQSPELATNIIARMGEQCSKLSTLPGTGRPRPELAPDLRSFPFRGYVIFFRYLPDAVEIVAVLHGHRDVI
>65959.PRJNA252093.ApDm4_1249
TETADEDLAGITEYIGENNIGAAERMWHRLRSCVLPLSAHPYLYPISERVPGLREIVAHPNYIILYRVTATSVEIINVVHARRQ--
>935549.PRJNA81743.AQUD01000002_gene4760
---------DIWRNIAVHNELAADRLLQKLFEKFELVAAHPEMGPARPEISPAARLLVEGRYIAVYEPTSYGAEIVVVVHGMREPA
>314271.PRJNA13614.RB2654_00670
SQAAKSDLVDIWVETDRQGAAQADRYLDDIDRALKGLIANPQMGSDCSDLQQGARKLITGRHLVFYEVDPDRIFVIRVLHQSMDV-
>1550073.PRJNA260955.JROH01000026_gene975
-----------------------REYVTGLRATFQRLRDWPLVGAAYPDLGFDVRRFAYRSHALYYRVAGDRIEVIRILHHAQQ--
>1287294.PRJNA171524.X760_12610
TPRASQDLRDIWHTIAADNEKAADRLLMRIFERLELAAQHPKMGSARPELSATARVLVEGRYIVIYEPQPDGVIAVAIVHGMRDP-
>595536.PRJNA41067.ADVE02000001_gene305
TKLAEADLAGILAGVASEAGGTAEKYCARFESFFDRLSVYPESYPTRPSLGSHIRVGVVFPYLVIYRAAEDMIGVLRILHGRRDIT
>1287287.PRJNA171524.X757_19335
TPRASQDLRDIWHTIAADNEKAADRLLMRIFERLELAAQHPKMGSARPELSATARVLVEDRYIIIYEPQPDGVIAVAIVPGMRDP-
>107633.PRJNA195700.JMKQ01000006_gene1243
SPEAEAQLLAIYRWIAEATPSAAERFTGAIVDYCENLRSFPERGTCRDDLRPGLRTIGFRRRVIAFAVEAEVVTIVGVFYGGQDF-
>359.PRJNA240998.CN09_00065
SPKAEEDLRQIWCTIAPDNERAADALLTRILDKAELAAGQPLMGSGRPELSPTARILIEGRYVVIYEPMTYGIFVVAVVYGPRDVE
>1287243.PRJNA171524.X742_01345
--SASNDLTNIFRHIASGNPDLALRFVLRIEDRCQNIGNAPRGGRSRKDIAPGLRTVPFEHAVIIYVIESDIVRIVNIFYGGRDYE
>38323.PRJEB5998.BM1374165_00783
-----YDRQKIREYIAQENPSAALVFDKLLSKKVERLISFPNLG-RVGRIRNTRELIVRKNYIMIYDVSNGTIRVLRILHAK----
>1121022.PRJNA169732.AQWM01000039_gene36
SDEAERGLEEIGDYIAKDNPRRAISIMRELRDSALVLADHPKAHPLIPRYECGHRRKPYRSYLIIYTVKGDHVLIDAILQGSQDYE
>1121948.PRJNA182408.AUAC01000002_gene1258
SAHAEMNLNEIFYGVVNWGVDRAISFVTFLQDEIDILTDFPELGKRYENLLEGLRALDIDNYKTLYRLGKNDIEIVSILPKG----
>1123269.PRJNA213647.NX02_06825
TPEATQDRDDIYNWIDADNPSAAADLDELIEQKAAALAPHPALG--RPGRVAGTRELVVRNYVLVYDVAGDAVRILRVLHARRQ--
>935550.PRJNA89687.AQUN01000001_gene892
SKEAHQDNLEILRYIAKDSPDAAERVVDAIEEAGKKLGEFATGRPGRV-AGTYEKSLTRLPYIISYELRSGSVVILRVIHTARD--
>1300350.PRJNA235146.DSW25_04735
TPLARQDLRDIWTFGAETGDAQAERYFDAIYATLELIADFPDIARLRQEFSPPIRLHPHQSHVIAYDAAEGGIDVIRILHMKADVL
>1282360.PRJNA186529.ABAC460_15630
----DRDLTAIYFYTDSFGENQADLYTNRMISAFELLAQMPFSGRKVAHIHSDTRSFPHESHVIYYEVVDSDVVIIRILHHAQDP-
>1380350.PRJNA213787.JIAP01000009_gene5677
---ARNDLADIFRHIASGSPDVALKFVLRIEDRCQCIGNAPRGGRSRDDIVPGLRTVPFEHSVITYIVDDDLVRIVNIFYGGRDYE
>1287334.PRJNA171524.X771_30125
SPFALSDRDGIFAHIEADNPAAAIATDERIVAAINRLRDLPQSGRIGR-LAGTREIVIVGTYVAAYQLTNSTIRILRVLHGAQ---
>1041155.PRJNA162981.ATTK01000013_gene1846
TPAALADLEETFWFVAADNPRRARSYVAEIEQACRNLCETPLMGRGRPDLRPNLFIFPLWRVLIAYELPDNRVDILRVFSGGQDYE
>1470591.PRJNA239292.BW41_01172
--------------------RAADRLLLALDAKIARLRYFPEIGPAREDIRPGARTLVHGRYLILYAYDAGQVEIVAVVEGMRDLD
>1282363.PRJNA186533.AEYBE204_05100
SAAAENDLTDIYLFGRKFGLRQTEAYYDSLIRTFDLLSEFPTLGRIRYEVESPAYMHPFKSHLIFYLRDDNGITILRIRHASEN--
>136993.PRJNA157217.KB900626_gene1908
--------------------------------------DFPFAGVSRERLARGLRATFKGNYVIYYAVTTAEVVIVRVLHGARDAA
>1096546.PRJNA159455.WYO_1342
TPLARADLEEIWRTFGRWSPDQADRYHQAIVNAAGELATGAKVG-RPVEIRAGYLKYAVGSHVIFYRRTEAGIDVIRVLHRRMDVP
>1500304.PRJNA247554.JQKY01000010_gene5627
-NEAENDLEQIADYIAEHNPLRAMLLIRELRRTCEELVDSPNGFALVPRYEHGIRRRVHGNYLIFYRVETGKVVIIHILHGATDYG
>311403.PRJNA13402.Arad_4807
-----------------------------------LLADHPRLDERHPEIFRTARMLVEAHYIILYETAESMIEIVQVVDGRRDLT
>1132444.PRJNA165573.KB889963_gene668
TQEAEADLESIGDHIAQESPESAVTFVRELREACEGLGDMSKRFPLVARYHAGIRRRVHGNYLIFYRVGIETVDVIHVLHGAMNYE
>1287268.PRJNA171524.X747_05645
SPFALSDRDGIFAHIEADNPAAAIATDERIVAAINRLRDLPQSGRI-GGLAGTRESVIVGTYVAAYQLTNSTIRILRVLHGAQ---
>754764.PRJNA65299.Rleg9DRAFT_0772
LPQALADVRDIYVQVGLEQPQAAERLFDNFERKAKLLIEQPRIGRRRPEIRPGARMLVEAPFVVLYETVEGPIQIVRVLHGRRDLA
>715226.PRJNA43745.ABI_19460
APEARQDLIEIHNYISNDNPDAGARIIDDIFVAFAKLARRPNMGHLRHDLTTNVRFWPVHSYLIIYDPNVVPIGIARVLSAYRDIT
>1041152.PRJNA78231.ATYH01000016_gene4984
TPAALADLEETFWFVAADNPRRARSYVAEIEQACRNLCETPLMGRGRPDLRPNLFIFPLWRVLIAYELPDNRVDILRVFSGGQDYE
>1121034.PRJNA185556.KE386933_gene1415
-------------YIATYNPYAAGKVVRSLHAAGNSLATFPRRGRVRPDG---LRELTIHPYVLVYQLSGEDVLILRIWHGAQE--
>363754.PRJNA13459.RHSP_01507
TAAAQDNILDILVFITHQSQKVALQFTGQLRQKCANLAALPQMGRPRSELRDDMRNFAFRGYVIFFRYIDDAFEVLNVLEGHRDFD
>1549858.PRJNA261987.MC45_14565
SSSAEDDLEDIGDYIAREDPRSAVEHVRVLRAKCMDLAYFPRRFALVAQEPEGVRRRVHGNYVILYRIDDAAVVILHIVHGARDYG
>1132836.PRJNA63217.RCCGE510_01806
SEAAHRDNLEILRYIAVDNPDAAERVVNAIEDAGKKLGEFATGRSGR-VTGTYEKSLARLPYIISYELRSGSVVILRVIHTARDWP
>936350.PRJNA84253.KB905374_gene4625
SDEAENDLEQIADYIAWDNPRRALSFVRELRSNCEDLVDSPNGFALVPRYEHGIRRRVHGNYLIFYRVENAKVIIVHILHGATDYG
>395491.PRJNA20097.Rleg_3157
TAQAEADLERIGDYIAEVDPQRAASFIHELLARCERLAQMPNGFSLVPRYEHAVRRRPYGSYLIFYRVGEDRIEILHILNGAQDFE
>1298858.PRJNA190815.AUEL01000009_gene4298
SESAITDLESIYVLDRSGSESTADQFVDRIKVRCQSIGNAPRGGRSRDDIVPGLRTVPFEHSVIAYIVDKDLVYIVNVFYGGRDYE
>196490.PRJNA195749.AUEZ01000028_gene1931
TAEAEADLEQIATYVAVQSPTSALNLIRELRRRCESLADGPRAYPLVPRYEKGIRRRPFGRFLIFYRIGVDAIEVIHVLHGARDYE
>156889.PRJNA262.Mmc1_2757
TPQGRRDLQGAAKDLGNENPMAARALREAIKKATRLLGEYPFAGQERTDISRDVRFLVVHEYVIVYDPYPSPAEIQRVLHTKRDLN
>359.PRJNA240998.CN09_06285
---------------KDRSPAAALRFLDDLNRLKTNLLLFPHMGFRSDELPIPVLRFTMGDYLIDYEIADDLIEIRAIRHD-----
>336407.PRJNA13996.RBE_1165
----------------------TKKYLTQIHNKCIEICNFPHIRINRPEIFESVKSIAINSHMILYALVDNKIEILRVLHKNMDIT
>1123355.PRJNA221068.JHYO01000007_gene509
-----------------------------LKSALTQLTTMPHMGRPRDDIREGYRSLPIGEHLIFYKIANDAVLIIAIPHAKRDT-
>1287296.PRJNA171524.X761_26105
-PQAISDVEGIGDYIAEHSPKGAMRLVDALERRWTLLTLHPFSGAPRDDIAPGIRHLIVGEYVTLYRMGEDAIEIVRVLHGRRDIG
>1287182.PRJNA171524.X737_10785
---------------AEHNPDAAIRLVKILERRWDLLTLHPFSDAPREDIAPGIRHLVVGEYLTLYRVGADAVEILRVLHGRRSIE
>1090320.PRJNA86073.KB900605_gene815
---AEQDLRHIHYRLAHGGRAAADALLDTLVGRIDALRHFPDRGAVPPEIGRDYRQIVSAPYRIIYRPIETTVFVVVIADGRRDMA
>1002340.PRJNA65083.AFCF01000004_gene2988
RPAARADLAAIWRGLETWGETQADAYADSLFALFDLLADFPEMARERAEFTPPVRIHPTGAHLVIYRIEQNCPEIIRILHARQDLM
>1380351.PRJNA213788.JIAO01000004_gene3435
SPFALSDRDGIFAHIEADNPAAAIATDERIVAAINRLRDLPQSGRIGR-LAGTREIVIVGTYVAAYQLTNSTIRILRVLHGAQ---
>1112214.PRJNA76639.AHIS01000078_gene3443
-------IDDYWSA---YSPEAAESIAALIEKAANFLTVTPAAGPMIPEVDARKWRVAPTHYILLYRVTDAHIEVLRIRHAR----
>1028801.PRJEB1951.RG1141_CH06690
SPLAEEDLEDIWYTVETWSWEQAERYHDELISTLEGLAAGRKLG-RPVDIRQGYFKYSVGAHCVFYRFSESAIDIIRILHQKMDVS
>1132836.PRJNA63217.RCCGE510_07876
RPEALGDLRQIYLDIADMSKVTANRFVKRIMARCRKIGDAPNGGRPRDDLSPGLRIVPFEHSVIAYHVTEA-VEIVNIFYGGRNYE
>1112214.PRJNA76639.AHIS01000061_gene2815
SQAAQRDLKAIARYIADQSGDIARGVIDGVRKHCDRIAALPGSGTARPELGAELRSTPHHRHIIYFRYTEDALEVINVRDARRDT-
>1041156.PRJNA162989.ATYP01000017_gene5739
-PEARDQLATLEVDISGASPAVAARYVDSIVDYCGKLQTFPHRGTRRDDLRPGLRTLGFRRVTILFEVADGTVNIIGVYYGGQDY-
>1287307.PRJNA171524.X764_16040
-PQAISDVEGIGDYIAEHSPKGAMRLVDALERRWTLLTLHPFSGAPRDDIAPGIRHLIVGEYVTLYRMGEDAIEIVRVLHGRRDIG
>1525718.PRJNA254739.IX57_02630
TPNAADDLTASWNWLRDRNPKAADEWLAGIRKSILALGEMPDAHPESRDLDLPIRRALYGRWRIYYTVIDGSVQVLHVRHGRR---
>1298867.PRJNA190841.AUES01000036_gene2321
LPQADLDLDSIWAFIAADNVTAANRLIDRIGGVFEMLVESPLAGCERPELQINLRSFPVGNYIIFYRVLPDGVEVVRVMNGRRDID
>439496.PRJNA19349.RBY4I_218
RPAARADLAAIWRYGQHTGAAQADAYTDSLFALFDLLADFPEMARERAEFTPPVRIHPSGAHLVIYRLEHGRPEILRILHARQDLM
>935550.PRJNA89687.AQUN01000001_gene2937
TAQAEADLERIGDYIAEVDPQRAASFIHELLARCERLAQMPNGFSLVPRYEHAVRRRPYGSYLIFYRVGEDRIEILHILNGAQDFE
>1040985.PRJNA209494.AZUX01000007_gene87
-------------------------------------------RRQKPNIGAEVRALTIGNYLVLYRLAEQRVEIVRVVHGAREVS
>363754.PRJNA13459.RHSP_83264
--------------IEADNASAALALDELFAKRSTQLITHPMTG--RPGRVSGTRELVVKNYLLVYDLAGETVRIIRILHAAQ---
>1040982.PRJNA165305.AXAL01000002_gene5621
-------LESIGDYIAAHDPRAAVRLVDALERRWDLLTLHPFSGAPRDDIAPGIRHLVVGDYLTLYRVGGDAIEILRVLHGRRNIE
>1041154.PRJNA165343.ATZD01000001_gene1347
-PEARDQLATLEVDISEASPAVAARYVDSIVDYCGKLQTFPHRGTRRDDLRPGLRTLGFRRVTILFEVADGTVNIIGVYYGGQDY-
>1287182.PRJNA171524.X737_30835
-ETARNDLADIFRSIAGGSPEVALKFVLRIEDRCQSIGNAPRGGRSRDDIAPGLRTVPFEHSAIIACVVDDVVRIVKIFYGGHDYE
>1082932.PRJNA72949.ATCR1_21225
TPRARGDVKKIYVDIGKSQPLAAERYFARFRAKAESLIDHPHLGERHPEIFPSARMLIEAPYVILYETVPGSVEIVRVIDGRRDLR
>565050.PRJNA32027.CCNA_02974
GPRARRDLTKLRRWLLNRAPSAADRAIDLILSRAEQLAQHSDLGRRKSQNMRELYSFGAHGYVLQYRVYPDAVVIARIRHS-----
>196490.PRJNA195749.AUEZ01000008_gene5500
SPEAVEDLIAIRAYIEQSSPAAAKRIVLHVMHNVMLLSDNPEMG--RPGRVPGTRELVITPYIVPYRVAGQTVQVLRVFHGAR---
>1041144.PRJNA162979.ATYN01000035_gene3616
LPQALADVREIYVQIGLEQPQAAERFFDSFERKARLLANQPRLGARRPEIRPSARVLVEAPFVMLYETVEGPVEIVRVIDGRRDLH
>334545.PRJEB6744.CCMG01000010_gene795
----------------------------AILEKLLKLSPYKENNNIKKLIGHDGYRLRIGDYRIIYRINKGKLEILVI--------
>190650.PRJNA298.CC_2756
TRPVSGDLDRVFRDVCNNGVKVASAQLNRIESVFHRLSAFPRLGRDRSDLRPGLRTFSVKPWQVLYRLNGEDVVILRILDGRMNL-
>1522072.PRJNA255228.IL54_2279
SPRALSDLEEIGIRSEREWGRKTRSYLAAIKDTAGKLISFPSLGMDCTFLSPDLRKRRSGSHFLFYQILPDEILIVRILHERMD--
>936136.PRJNA81757.ARRT01000006_gene4567
SSRARSDILDLWLWIAGNSGTAADTIIDRIEQRVSSLGQHPQMGPKRPEIAADARVLVIERWLALYSVDNDDVRIVRILDGASDL-
>1282363.PRJNA186533.AEYBE204_02840
-KPARNDLREIANYIAQDNPRRALSFTVELRNKAETIGDAPYGFPIMERYQYEIRRKPFRDYLIFYRINADAIWILRVLHSARDID
>1381123.PRJNA214034.AYOD01000044_gene1797
APAAQKDVDSAARYLSAWNPEAAANMLRQLDRTLELMSGRPFMGPVVAGKYRDMRKITMPPYAVYYRVLGNSIEIARMLHHAQE--
>438753.PRJDA19267.AZC_2235
-----------------TIPDAAQRLLDEIRGKTGRLPEHPKLYRSGRVV--GTREMVCGNYVIVYAETEERIVILRVLHGRQ---
>366602.PRJNA16306.Caul_0773
----------------RGAPNAAMNYVLRLEVRCLSLADFPEQGSQRDDIRPGLRVLGFERTMIAFHVTSADVVIDRILHGGRDID
>1287120.PRJNA171524.X736_00180
-------------------------LVDALERRWTLLTLHPFSGAPRDDIAPGIRHLIVGEYVTLYRMGEDAIEIVRVLHGRRDIG
>395491.PRJNA20097.Rleg_1116
SKEAHQDNLEILRYIAKDSPDAAERVVDAIEEAGKKLGEFATGRPGRV-AGTYEKSLTRLPYIISYELRSGSVVILRVIHTARD--
>1048680.PRJNA176445.KB897852_gene4454
SADAHRDYLDILAYIADDNPDAAERVVDAVEDAGNRLSEFATGRPGRV-TGTYEKVVTGLPYVIAYALTDEAVVIVRVIHAARD--
>1469613.PRJNA258472.JT55_09425
SQAAKSDLVDIWVETDRQGAAQADRYLDDIDRALKGLIANPQMGSDCSDLQQGARKLITGRHLVFYEVDPDRIFVIRVLHQSMDV-
>1287325.PRJNA171524.X769_11880
TPRASQDLRDIWHTIAADNEKAADRLLMRIFERLELAAQHPKMGSARPELSATARVLVEGRYIIIYEPQPDGVIAVAIVHGMRDP-
>883078.PRJNA52155.HMPREF9695_04986
SAFALADRDGIFTHIEADNPRAAIAVDERIATAARRLVDFPESG--RPGRVAGTRELVITPYVAAYAVTAETIRILRVLHGAQ---
>743836.PRJNA219752.AYNA01000084_gene3353
TELADADTAEILADITREAYRAAEKYNFRIESLYDRLAEHPDSCEARPKLGAHIRVGVVVPYLVIYRHAAGTVSIVRVVHGRRKIT
>1156935.PRJNA86075.QWE_16478
---------------QQRSPAGAQNFIARISNARLVLGAHPEAGPVARSLPVGARTFVIGDHLLDYIIEADHIVIVTIRHGR----
>1040980.PRJNA182744.AWZS01000004_gene1777
APAAAQDVEEISDYIHAENPAAGRRFIAALRERCSRIADVPHGGVPRPTLWPGLRSFAFHRYVIFYTTDGDEVRVERVLHGARDIP
>1381123.PRJNA214034.AYOD01000047_gene251
SPAARGDLDSIWDYTADRSVDQADRYIRELFDAVNRLCNGAAKGRCIDQVRQDYLQLPVGSHLIVFRRSVATIDVIRILHRRMDVG
>693982.PRJNA41993.Sinme_4047
-PEARDQLATLEVDISEASPAVAARYVDSIVDYCGKLQTFPHRGTRRDDLRPGLRTLGFRRVTILFEVADGTVNIIGVYYGGQDY-
>1287303.PRJNA171524.X763_00390
-PQAISDVEGIGDYIAEHSPKGAMRLVDALERRWTLLTLHPFSGAPRDDIAPGIRHLIVGEYVTLYRMGEDAIEIVRVLHGRRDIG
>1510531.PRJNA252874.JQJJ01000004_gene4591
------ELDQIFAFIAKDSRSAAAALVDLVEQRSAMLTSHPEIGPGRSD-GTRELIVTGTPYILPYRVSDGRVEILAVLHTSRQ--
>763057.PRJNA48425.MCHK_5229
RPSAQSDLFAIYNYIEKESGAAAGGYIDRIEAACMALSTFPERGSVRDAIGSGIRVVGFERASILFRVDGQQVLILRVLYGGQDYP
>190650.PRJNA298.CC_2984
SRKAEQDLIDIYVAVGLFGVAQAERYQDTLEAAFGAIAAFPHIGRERPELRPPVRVHPCKSHIILYVLDERGALIVRVRHAGED--
>1380412.PRJEB4658.630002739
TSAAQGDLVRLYEFLKADNPNAAARVVRALVAAPERLLQTPRLGERLEEFSREVRRMIIGHYEMRYEVADQAIFVLRIWHT-----
>1028801.PRJEB1951.RG1141_CH29910
AEAAIADLVHLRTYIAEHNPQAANEMAARLLDIAELLIAHPQAGVLTAKLGVRRLIVPQSAYSLIYRTVDQDIEIIEVFDGRR---
>1331060.PRJNA201649.RLDS_21885
TPEARDHLDAIYDYIADASPDIAGRFTDGILDHIGKLTDFPHRGTMRDDLRPGLRTLTWRRVTIAFAVDDTTVAIVGIFYGGRDFE
>1144343.PRJNA83111.PMI41_02235
---ALSDIENIFAYVLKQSQSAAIRFVERIYNRCEKIGNAPSGGVKRDDLAQGIRLVPFEKAVILYRIENQTVQITNIFAGGRDYA
>622637.PRJNA52841.KE124772_gene90
SPRAQADIEEIWYTVEHWNVGQAEVYLRKIKAAVEAVADDPRLGRPCDEVRAGYRKYPAGSHILFYRPTPDGIDIVRILHQRMD--
>1028800.PRJEB1950.RG540_CH04020
TDEALSDISSITKFIRKDNPPRAISFALELREACRQLGNAPGAFAALSDYPSGIRRRPYGNYVILYRIGGATVEILHIFHGAQDYE
>1287116.PRJNA171524.X734_10945
RPAAQADLFAIYNYIENDSGRRAGDYVNRIEAACMALSTFPERGTVRDAVGPGVRIVGFERVSIVFRVNGDTVVILRVLYGGQDY-
>1402135.PRJNA235147.SUH3_07230
---AVADLMAIVDYISDDNPDAAISLMDDIQDKVLGLLTHPKSG--RPGRVNDTRELVIRKYIVVYAENTAAVTVLRVLHAAQ---
>107636.PRJNA195836.JQNK01000002_gene476
----LGDLLE-YLTIEMGAEALASPIVRRIRDKCVKLAELPAIGRPRDDLAPGLRSFPFRGFVIFMRYSDDRLDIIDIVHSRRDAD
>107633.PRJNA195700.JMKQ01000006_gene2048
SRKALGDLSAIRAYIARDNPAAARRMVLHLVETLTTLPGAPHIGRPGRIFGTREFVVTGTPYLVPYRVQNETIHILRLYHGAR---
>1287116.PRJNA171524.X734_00540
TSAALDDLDQIQDFIAQDSPVAAYRLTDLIGRTDELLASNPMVGRKGRAGGTRELVIARTSYIVVYRVRGSDVEIIAVVHGARE--
>1156935.PRJNA86075.QWE_14717
-PEALNDLRDIFAFVLSQSPETARRYVGRIRARCEKVGDAPYGGVSRDDLAPGLRMVPFEHAVVLYLVDGGGVVITNIFYGRRNYA
>928722.PRJNA71315.KI421522_gene5581
------DRDTIFSYIERENPRAAVHVDEEIVSAVRRLLDFPESG--RPGRIAGTRELVIPRYIAAYMVMEDRIRVLRVLHGAQ---
>796891.PRJNA163057.ATYY01000105_gene2747
APAAAQDIEEIGDYIYAENPPAAIRFIMGLRSRCSRIADAPNGGAPRFSLWPGLRSVGFRPYIIFYTVHDDSVRIERVLHGARDIE
>1510041.PRJNA252806.LW14_00280
----RQDVAEDHAYIAVENPAAADRLALEIFDKVESLAALGLSGVSRSSYGTGLRSIAYRDRVIFFRVNENELTVLRVLHGHQDIS
>1346791.PRJNA208544.M529_02975
SNRATTDRLAIFIWIAEDNPQAAADVDDRIEAAAQRLKDFPNSG--RPGRIEGTRELVIAPYIAPYQIIGDTVRILRVIHGAR---
>1320553.PRJNA197275.AVBL01000007_gene4478
SAFALADRDGIFTHIEADNPRAAIAVDERIATAARRLVDFPESG--RPGRVAGTRELVITPYVAAYAVTAETIRILRVLHGAQ---
>85701.PRJEB5999.BM1374166_00501
TQVARVDRKKIREYISQNNPSAALKFDQLLSEKIEKLVKFSTLGRLG-RVVNTREFIVHPNYIMIYDISDGVVRILRVLHT-----
>1500301.PRJNA247547.JQMF01000005_gene3752
RDSYALDLDRIVDHIALDNPSAALDMWDEIELQVERLRDFPRSGRTGR--MLETRELVVGTPFIVVYLVSDDVELIRVLHGAQ---
>1112216.PRJNA76643.JH594425_gene3649
-----------------------------LLDHCRRVAALPGTGTARPDLAPDLRSTPHKRYIVYFRYSGDTVQIVNILDASRDAV
>1380412.PRJEB4658.630001210
--SAERNLLEIYQYIAAESDLALNTAMDL-RGQCRRLGELPGTGRPRSELAPELRSFPYRSYMIFFRYLPDTVEIVAVLHGHRDVI
>358.PRJEB5272.BN949_05628
-----------------ASPAIAARYVDSIVDYCENLQTFPHRGTRRDDLRPGLRTLGFRRVTILFEVADDTVNIIGVYYGGQDYE
>293614.PRJNA12953.A1C_00950
--IAENDLLQIKYCSAEVFQEIARKYLIQIHNRCIEICNFPNIGINRPEIFKNIKSIIFNSNIILYFVIENEISILRM--------
>1336208.PRJNA204108.JADY01000021_gene4000
TPRAQRELIEAVRWIAQEQPAAARALRDAVLGAAERIGRHPESGTVREDLAPPVRALPRFRYVIVYEARPHRPVILRIVYGAMDLP
>1287336.PRJNA171524.X772_20180
TPRASQDLRDIWHHIAIDNEKAADKLIGRIFDRLELVCEHAKMGAARPELSATARILVEGRYIVIYEPMPYGVLAVAIVHGMRDP-
>1279031.PRJNA185343.JNIC01000007_gene3055
-----------------ENPAAADRLALEIFDKVESLAALGLSGVSRSSYGTGLRSIAYRDRVIFFRVNENELTVLRVLHGHQDIS
>1207063.PRJNA170403.P24_05797
---------------------ARQRYLGQIKERLKALLENPELGPVREDIRPGTRSLTAGRHVVFYRLASDAVEIIRILHHAMDVQ
>755176.PRJNA63183.Rleg5DRAFT_3335
TAQAEADLERIGDYIAEDNPQRAASFIQELLERCERLAETPNGFPRYEHTG--VRRRPYGNYLIFYRAGEDRIEILHILNGAQDFE
>38323.PRJEB5998.BM1374165_00678
-----YDRQKIREYIAQENPSAALVFDKLLSKKVERLISFPNLG-RVGRIRNTRELIVRKNYIMIYDVSNGTIRVLRILHAK----
>156889.PRJNA262.Mmc1_1314
TPQGRRDLQGAAKDLGNENPMAARALREAIKKATRLLGEYPFAGQERTDISRDVRFLVVHEYVIVYDPYPSPAEIQRVLHTKRDLN
>754035.PRJNA47287.Mesau_05099
SPAAKADLIDIYVTIGSENIRAADRYYDQLEARAMQLADQPRMGVRRPDIRPSARMLVEAPFVLLYETIDGWVEIVRVVDGRRDLN
>1156935.PRJNA86075.QWE_18904
APEAEADLLWIYNTIATADPATAFRYIQRIEQKCRGLDLGSERGTKRDDIRKDLRIIGFERVTIAFTVTAERVEILRVFYGGV---
>1121271.PRJNA185564.AUCM01000033_gene2658
TRAAREDLIDIWTHIAEDDPSAADRVLDRLDEVASHLADNPQMGPARDDIRPGLRYLVSGSYLLLYRIDGEYIEIVRAVHGRRDLY
>1287336.PRJNA171524.X772_25905
--TARNDLADIFKHIAGGNPDIALKFVLRIEDRCRSIGNAPRGGRPRDDIAPGLRTVPFEHAIIAYVVSDDLVRIVNIFYGGRDYE
>1287338.PRJNA171524.X773_27650
SPFALSDRDGIFAHIEADNPAAAIATDERIVAAINRLRDLPQSGRIGR-LAGTREIVIVGTYVAAYQLTNSTIRILRVLHGAQ---
>114615.PRJNA19575.BRADO0722
------------------------------------LIEFPHAGRSRSELRPGLRSIPVGAQVVFYRVAKEGPQIVRVIDARQDIV
>1041139.PRJNA165331.KB902668_gene2862
RPAAENDLIALYHYIATNSVQRAEVYIDRIEQACMALADFPLRGTQRDDLHPGLRITGFERRAIAFLVENDTVRIVRIFYGGRDF-
>1235461.PRJNA175860.C770_GR4Chr2790
TPAALADLEETFWFVAADNPRRARSYVAEIEQACRNLCETPLMGRGRPDLRPNLFIFPLWRVLIAYELPDNRVDILRVFSGGQDYE
>1041156.PRJNA162989.ATYP01000002_gene3083
APAAKADLRKIWRYKARWSLEQAETYQDQLYTAFEGLAAGTKKG-RNVDVRPGYLKYPAGSHIVYFRDRGDRIDIIRILHGRMDA-
>107635.PRJNA161487.AZUO01000001_gene2936
SAEARADLLQIGDFIAHDSPARAFTFVEELEARCRALPATPLAYPLLAGREAGIRRLVHGNYLIFYQVLDEAVVVLHVLWGARDYE
>1030157.PRJNA67131.AFMP01000052_gene263
TPEARDHLDAIYDHIAAASPDIARGFTDGILGHIGKLTDFPRRGTMRDDLRPGLRTTAWRRVTIAFAVEDTAVVIVGIFYGGRDFE
>1287294.PRJNA171524.X760_11735
-PQAISDVEGIGDYIAEHSPKGAMRLVDALERRWTLLTLHPFSGAPRDDIAPGIRHLIVGEYVTLYRMGEDAIEIVRVLHGRRDIG
>1346790.PRJNA208542.M527_24085
-SKASSDLVRLHEHLGPVAPEAAARVVQQLAHAPDRLIDYPRIGEKLEAYPREVRRIIVGNYEMRYEIAAGTIFILRLWHC-----
>991905.PRJNA63293.SL003B_1372
SPAAEADLDAIWAYTLGQEAQAIRYFRDMQA-TCAGLASGTLSGRSVDDVRPGYFKAAFGAHLLFYRLTEEALVVIRVLHQRMDVA
>412597.PRJNA60841.AEPN01000059_gene3561
-P-AAADRREIRAYIAQDNPPAALALDELISEKAARLIDHPQLG--RPGRVAGTRELVHRNYIVVYDVTGELVRVLRVLHAARQ--
>1380394.PRJNA213782.JADL01000009_gene3121
--------------------------------------EFPLSGPPRDQLAPGLRVTFHGAYAIYYVPRADALVVIRVLHSARDAA
>1112216.PRJNA76643.JH594425_gene483
SPTSRLDLADIDAYLSKRDPAAAVRILRAIRSAASRLSDYPRLGWS---ISEPFRVISVTSYLILYRLRDDRVEIVRIHHGRE---
>928722.PRJNA71315.KI421527_gene1655
RTSYAQDLDRIVDHLAEDNPSAPFDMWDEIERQVQRLRDFPHSGR-AGRIPKTRELVVTGPFVVIYMVGEN-VEVIRVLHGAQ---
>1088721.PRJNA73345.NSU_2387
SPAAEADLVDIAAFIARDNVPRAFTFVDELEAACARLVDFPESGSARFDLRPGLRSRPHGSYVIFYSTLDRVIRIERILHGARDVG
>1408223.PRJNA222534.RLPCCGM1_c2254
----------------------ADTIIDRIQQRIYSLGPHPQMGPKRPEIAWDARVLVVERWLVLYSCDSDDVRIIRIVDGASDLR
>1089551.PRJNA84367.KE386572_gene2926
SRAAEADLAELADYIALDNPEAALRMIARIEQACRMLSDRPLLGRARPEIAADAHFWRVGRYLILYRPVADGVQVVRILHGARRLD
>1207063.PRJNA170403.P24_15459
TPRARRDLADIWRFTNGWGEAQADAYVRQIAECCQRLSEGALIGSDVSAIRPGYWKLRVGSHVLFYKPAEQRLELVRILHQRMDIT
>754522.PRJNA65301.Rleg10DRAFT_0829
SPRAQRQMGDIWRNIAVHNEPAADRLLQKLFDKFELVATHPEMGPARPDISPAARLVIEGRYIAIYEPTIYGAEIVVIVHGMREPS
>862719.PRJEA50367.AZOLI_0270
SPAARRDLLSAIRWIAQDNPGAARALRDTLARTAQRIGTHTLVGTQRPDLAAPPRSLTGFPYIVVYNAERRPPLIVRILHGARDLP
>1194714.PRJNA167596.AKZW01000045_gene2940
------DRDTIFSYIERENPRAAVHVDEEIVSAVRRLLDFPESG--RPGRIAATRELVIRTYIAAYMVMEDRIRILRVLHGAQ---
>428994.PRJNA201012.L286_01790
-SKASSDLVRLHEHLGPVAPEAAARVVQQLAHAPDRLIDYPRIGEKLEAYPREVRRIIVGNYEMRYEIAAGTIFILRLWHC-----
>765698.PRJNA48991.Mesci_1980
APAAAQDVEEISDYIHAENPAAGRRFIAALRERCSRIADVPHGGVPRPTLWPGLRSFAFHRYVIFYTTDGDEVRVERVLHGARDTQ
>693982.PRJNA41993.Sinme_2734
TPAALADLEETFWFVAADNPRRARSYVAEIEQACRNLCETPLMGRGRPDLRPNLFIFPLWRVLIAYELPDNRVDILRVFSGGQDYE
>366602.PRJNA16306.Caul_3886
TRKAQSDFIYAWIAYEGGHVRAAS-VLSRIETTIKRLALHPRIGRVRKDFDGDPRVFTVAPWMIVYEALDAGIQILRLIDSRRDLA
>1419876.PRJNA227307.Q27BB25_10785
-AAAERDLRQIAYSLVTHGKKVKDAYLADLSRAFDRLRDFPELGPIRDDLDRAPRCFPCREHLIFYTYSEGHISVLRILHKAMDVG
>388399.PRJNA18971.SSE37_22457
----------------------AAQKVDAIATRRLTLAAAPHRGTRHRFAGVDIRNVTIDRAIYWFTLDEGA-QVLRI--------
>1336249.PRJNA204114.JADW01000001_gene1990
--KARDDLLKIGDFIAQESPIRAISFIDELEEKCLSIADAPKAFSLVPRYEAHIRRRVHGNYLIFYRVEAERVVIIHVLHGALDYS
>754518.PRJNA63643.KI912101_gene7365
---------DIWRNIAVDNEPAADRLLQKLFDKFELVAANPEMGPARPEISPAARLVIEGRYIGVYEPTNYGAEIVVVVHGAREPA
>1121022.PRJNA169732.AQWM01000004_gene666
SDEARDDLIDIQDYIALDSPRQAERVIDDIFTVFDKLAANPMIGHVREDLTSPVRFFSVHSYLIIYNATSRPLSIVRILSGYRDIA
>160791.PRJNA247568.JQMC01000017_gene1303
SKRALDDFKYIWRYVALDNEDAADRLLLALDAKIERLRTYPEIGSARDEIRPGARALVHGSYLVLYQAAADTVEIVAIVEGMRDLG
>1101190.PRJNA165579.ARWB01000001_gene3486
TDRADEDLIEIWSYIAADDAAAADRVIDAIGSRWLQLLRHPYSGVAREDVGRGVRHLVAGRYLTLYRLSGADIEILRVLHGRRR--
>1041146.PRJNA165333.ATZB01000014_gene1849
SIEAHRDNLEILRYIAEDNPLAAERVVDAIEDAGNKLGEFATGRPGRVS-GTYEKCLARHPYIIAYELRQGSAVILRVIHTSRD--
>1287117.PRJNA171524.X735_13540
TPRASQDLRDIWHTIAADNEKAADRLLMRIFERLELAAQHPKMGSARPELSATARVLVEGRYIIIYEPQPDGVIAVAIVHGMRDP-
>1282360.PRJNA186529.ABAC460_21775
--AARADLLAIVDYISDDNPDAAQSLKDDIEAKLAKLRARPKL--FRPGRVAGTREMVVPNYIVIYAFDAHKVFVLRVLHAAQ---
>13690.PRJNA255061.IH86_18830
ASAAQRDLRAIARYIAQDNPVRAATFIAELESAARGLAKMPQGFPLVPRYEQGVRRRSYRGYALLYRVAGDRIGVVRILGPGQDID
>935553.PRJNA80887.AQUC01000001_gene5963
---------DIWRNIAVHNELAADRLLQKLFDKFELVAAHPEMGPARPEISPVARLIIEGRYIAIYEPTNYGAEIVVVVHGMREPT
>1041154.PRJNA165343.ATZD01000054_gene4626
------DRDTIFSYIEGENPRAAVHVDEEIVSAVRRLLEFPESG--RPGRVAGTRELVISPYIAAYMVMADRIRILRVLHGAQK--
>1121022.PRJNA186535.ABENE_19630
SDEAERGLEEIGDYIAKDNPRRAISIMRELRDSALVLADHPKAHPLIPRYECGHRRKPYRSYLIIYTVKGDHVLIDAILQGSQDYE
>314264.PRJNA13576.ROS217_01950
S-AAETDLSDIWHHGAGIGIEQADRYADGLFALFDLLADFPEMAREHGEFIPPVRIHPSGMHLVIYRADGQGVEIIRIIHAHQNL-
>1038860.PRJNA163061.AXAP01000145_gene4022
SNQARTDLLDIYVMIGLEQPAAAERYWDRIEAKAELLRSQPRMGMRRSDLRPSMRMLVEAPYLLLYRTDEGTVEIIRVVDGV----
>1040987.PRJNA209221.AZUY01000004_gene3214
TPRASQDLRDVWHTIAIDNEKAADKLLMRIFDKLDLAAQHPRIGAARPELSATARVLIEGRYIAIYEPQSDGVLVVAIVHGMRDP-
>1120792.PRJNA195701.JAFV01000001_gene939
SRQANRDLEDAYLFHAERNPDQARRLLDDVISAALSLSTFPDRGSPQPNAGRPFRRLIEKGHVIVYVVDDHGVIVLRIVHGARDLD
>137722.PRJDA32551.AZL_010890
-AAAQADLESIGDYIAQDNPMAAIRMVLDIRDHCRKIAAIPTLGRVRPEFGAGLRSFAVSPYLIVYKVEEPRVIVIRVVHGARDLP
>272630.PRJNA20.MexAM1_META1p3065
--EAEADLLRIWIYEASLSPKIADRFLNRLLERCDRIGDAPHGGRPRDDLEPGLRTVPFEHAVIAYRVEADRVRVVNVFYGGRDFE
>1040985.PRJNA209494.AZUX01000019_gene5606
-PQAVIDLERIGDYIAEHNPDAAIRLVNILERRWDLLTLHPFSGAPREDIAPGIRHLVVGEYLTLYRVGEDAVEILRVLHGRRNIE
>318586.PRJNA13020.Pden_3592
-QAAREDLRSIFEYIADDNPTAALALLDEIEAKVGKLPDR--LRAYRPGRVTGTREMVVPNYLVVYAEVGGALVILRVLHAAQ---
>288000.PRJNA16137.BBta_4865
SNQARADLIDIYLLIGLEQPAAAERYLDRIETRLELLRSQPRMGVRRSDIRPSVRMLVETPYVLLYRTIEGAVEVIRVIDGRRNL-
>1082933.PRJNA72951.MEA186_22536
NARAEDDLITIWLHIARDSEAAADRLLDRIEARWQQLATYPFSGAPRDDIAPGIRQRVVGDYLTLYRVGEDAIQIVRVLHGKLNI-
>754035.PRJNA47287.Mesau_03776
SEGAISDLEAIYVLESSGSESITNGFVDRIKERCLGVGNVPRGGRPRDDIAPGLRTVPFEHSVIAYVVESDVVHIVNIFHGGRDYE
>1088721.PRJNA257352.JI59_08145
SPAAEADLVDIAAFIARDNVPRAFTFVDELEAACARLVDFPESGSARFDLRPGLRSRPHGSYVIFYSTLDRVIRIERILHGARDVG
>1107881.PRJNA75085.SM0020_09585
APAAKADLRKIWRYTARRSLEQAETYQDQLYTAFEGLAAGTKKG-RNVDVRPGYLKYPAGSHIVYFRDRGDRIDIIRILHGRMDA-
>441620.PRJNA19559.Mpop_5138
SAAARRDLSGIWTYSAKRWDAQADRYVRLFADSFDGLGRGIVKGRKADDVRPGYFKLAVGSHLIFYRMAADVIEVVRILHQRMDI-
>1464546.PRJNA238988.ACIDI_241c00120
TAPALADLAHIHQYIGQENPHAATRVAVQLVAACDRLEYLPERG--RPGLVPGTREIAIWPYVIVYRVAVSTVEILRVWHGAQD--
>1041146.PRJNA165333.ATZB01000028_gene5732
---------NIFSYIEAANPRAAVHVDEEIVRTARRLLEFPESG--RPGRVAGTRELVIPRYIAAYVAMDDKIRILRILHGAQ---
>311403.PRJNA13402.Arad_1901
SPLAEADLEEIWRYTANWSVKQAETYHAGILDAFEGLASGLKVG-RYADIREGYFKYVVGSHVIYYRQQDTEIAVIRILHQRMDVG
>1450518.PRJNA235369.AL00_19905
-SKASSDLVRLHEHLGPVAPEAAARVVQQLAHAPDRLIDYPRIGEKLEAYPREVRRIIVGNYEMRYEIAAGTIFILRLWHC-----
>1187851.PRJNA165169.A33M_2488
---VERDLVNLLEHLARESLPTALRFVTELRAKCHHLAGLPGTGRSRPELGYAIRSFPFKGYVIFFRYVDDAFEVIDILEGHRDPT
>1317124.PRJNA196741.DW2_18254
SPAALNDLDAIWDYTARTSVGQAETYIRGLAVDMDLLVQHPGIARERTEIRPPVRLYRSGSHLIIYRIEEEWLQVLRIVHARQ---
>1287243.PRJNA171524.X742_10710
NARVEDDLIAIWLHIAQDSEAAADRLLDRIEARWQQLAIFPLSGAPRDDIAPGIRHLVVGDYLTLYRVGGEAIEILRVLHGHRDIE
>1550073.PRJNA260955.JROH01000028_gene916
---ARDDLDEIYFHIAQENEAAAGRLVNKLESAVQRLGNFPRSAPDRSELGEGLRGLTTGGYVIFYRVEPGTVTVLRVIHAARDLQ
>1419876.PRJNA227307.Q27BB25_16185
LPAAEADIEAIWDYSADRGEDQADRYTDDIRDLCEALARGDRSG-RPVDVRPGLLKCRVASRMVYFRSEAERIVVVRVLHSAQDVG
>107636.PRJNA195836.JQNK01000010_gene705
--PALRDLEQIGDYVSRDNPAAAAKLIARICERVDALAQQPSLG--RPGRVPQTRELVIAGFLAPYRVRAEVVEILAIFHGAR---
>1287268.PRJNA171524.X747_07070
-PQAISDVEGIGDYIAEHSPKGAMRLVDALERRWTLLTLHPFSGAPRDDIAPGIRHLIVGEYVTLYRMGEDAIEIVRVLHGRRDIG
>1040983.PRJNA165327.AXAE01000012_gene2052
SKAAEQDLLDLLTYVPQAGERIARAYVDRLIDYCSAFGNFPERGTRHDDVRPGLRTVGYRRATIAFTVKDKTVTIIRIFHGGRDV-
>1449065.PRJNA234912.JMLL01000011_gene2272
SADARHDYLDILQFVAADNPLAAERVADAIDQVGNGLGEFATGRPGRV-TGSYEKSVARLPYIIAYEIKHGGIAVLRVIHTSRDWS
>1134912.PRJNA81429.AJTV01000024_gene2848
KPRAEQDIEEIVSYIAADSPAAARQWFESMRRACERLAEMPKMGVARPEIRPDLRTFPVGNYLIAYREAGLDVEIVRILHGARQ--
>1287338.PRJNA171524.X773_05940
TPRASQDLRDIWHTIAADNEKAADRLLMRIFERLELAAQHPKMGSARPELSATARVL-----------------------------
>46914.PRJNA258072.JP75_17210
TDEARDDLEGIGDYIAADNPARALSFVLEISERCEDLSDMADAFPLVPRYETKVRRRPFRNYVIFYRVIADRVDMLHILNSAQDCE
>1297569.PRJEB1501.MESS2_1190026
RPQAISDLQGIYRIIASQSDTAASGFVQRIVARCRKIGDVPNGGRPRDDLEPGLRMVPFERTIIAYRVT-NAVEITNVFYGGRDYE
>391624.PRJNA19327.OIHEL45_20396
------------IAL-DNRPRAAS-FVAEIEAKIVEVGERPGSFQKRDDLHKGLRHARHGRYLIFFIKVDEEVQIVRVIEGSRDLP
>69395.PRJNA247577.JQJP01000001_gene1313
-EPAKRDLAFARAWIAQDSPRAAAGQVQRIVDAVGKLRDFPYVGR-SGRRGAVREVVSGGPFIVAYQVCADQIEILRVLHAAR---
>1028801.PRJEB1951.RG1141_CH04380
--EAIEDLVRIGDYIFPSNPVRADTFVTELESKCLQLAKMPLAFSKVPHSAAHIRRRPHGSYLIFYEILDAELVVLRILHGAQDYE
>136993.PRJNA157217.KB900626_gene640
--PALRDLEQIGDYVSRDNPAAAAKLIARICERVDALAQQPRLG--RPGRVPQTRELVIAGFLAPYRVRAEVVEILAIFHGAR---
>1121022.PRJNA186535.ABENE_00575
SDEARDDLIDIQDYIALDSPRQAERVIDDIFTVFDKLAANPMIGHVREDLTSPVRFFSVHSYLIIYNATSRPLSIVRILSGYRDIA
>536019.PRJNA33861.Mesop_5171
SPAAEGDLVDIWLAIANDSPRAADHFLDAIAERILQLAAFPESGPRRPDIGADARALTIGNYLILYRLAEGWIEIVRIVHGARDVS
>1131813.PRJNA165571.AQVT01000001_gene2812
TEKAIADLIRIGRFIQEDNPARAVTFVEELEQRCQGLAGMARAFPLLPGRQAGIRRRSHGNYLIFYRLAEALVEVLHVRNGAQDYD
>755176.PRJNA63183.Rleg5DRAFT_6075
APSAIEDLRNIRRYIAESSPHYAQEFLADLTAKIAWIAEVDFTGSPRDHIAEGLRGLPYRNRCIYYRSYRDRIVVLRVKHGAEDIK
>104102.PRJNA252098.AtDm6_0780
TETADEDLAGITEYIGENNIGAAERMWHRLRSCVLPLSAHPYLYPISERVPGLREIVAHPNYIILYRVTATSVEIINVVHARRQ--
>190650.PRJNA298.CC_2513
----LADLTAIRDYIGQFSPLAAQRMALRLKTAADSLAEYPERGRLA---TATLRELVVPPYVIRYYVADGLVHIVRIRHAAR---
>441620.PRJNA19559.Mpop_5181
--LARADLFEIYDYIEERSGAAAGGFLDRIEAACRGLTEFPGKGTPRDDVPGGLRTWALERVLIAYRMTPGHIEILRVLYAGRDF-
>360313.PRJNA159249.WYI_21615
----------------------------------------PESFPARPDLGEGLRVARHHRYLVFFTNNAERIEVLRILHGARDLQ
>1156935.PRJNA86075.QWE_20518
APEALRDLEDVWAYGAETSADQADRYLDELVLAFDRVARSPTLFRERLEFMPPVRIYPYRSHLIVYVDIEGQVAILRILGGRQDW-
>160791.PRJNA247568.JQMC01000012_gene711
SIRARQDIAQIDQYLSAHDPHAAVRILTAIRTRAMMLADFPLIGPSF-DGEIRRLSITRTNYILFYMSRRNDIEVLSIRHVRE---
>1502851.PRJNA248600.FG93_01138
-QGAEDDLETIHVYLAHRSAEAAESLLDAFLEKIHTLERYPDRGPKELELGIEFRQVLLDPYRLIYRVIGSKVFILVIADGRRDMQ
>136993.PRJNA157217.KB900626_gene2470
-------LLQIYVAIGLQNVSAADAFYDRLESLAATLTEHPRKGPRRRDIRPSVRMLVERPYLILYELTHGRIEILPVVDGRRDL-
>1110502.PRJNA76349.TMO_2961
---------AYAYGMAQFGVRQAEDYQAGLSRLLLLIGEHPEMGRVRPEFRPPVRMLGYRRHVIVYRRPDGNVFVLRLLHGRQDIE
>1094555.PRJNA75203.MEE_01111
TQVAHVDRKKIREYISQDNPSAALKFDQLLSEKVEKLVKFPTLG-RLGRIENTRELIVNPNYIMIYDISNGVVRILRVLHT-----
>1287287.PRJNA171524.X757_18340
SPFALSDRDGIFAHIEADNPAAAIATDERIVAAINRLRDLPQSGRI-GGLAGTRESVIVGTYVAAYQLTNSTIRILRVLHGAQ---
>1390361.PRJNA215965.O206_19440
TPLAEADLEDIWVALHEWSVEQADSYINDVIDAFEGLRDDSKRG-RFADIRPGYLKYSVGSHVIYFREHENTLLVVRILHGRVDVG
>316057.PRJNA15749.RPD_4166
TIRARNDIQSAYSYLAERSPQAAERLITQIDHRFSELADFPLLGPERKDLGASLRGLLIGNLIAFYYAEADHIVVVRVLDGRMNVE
>1007104.PRJNA65571.SUS17_2791
TPEARDHLDAIYDHIAAASPDIAQRFTDGILDHIGKLTDFPRRGTMRDDLRPGLRTTAWRRVTIAFAVEDTAVVIVGIFYGGRDFE
>1144307.PRJNA83037.PMI04_02196
TAEAECDLVAIADHIARDNPPRALTFLRELRDKCLDLAPFPDAFPRYADLGIR--RRVHGRYLIFYRVEANRVIVLHLRHGASDYL
>1297570.PRJEB1502.MESS4_660124
--SASNDLAAIFRHIARGSPDVALKFVLRIEDRCQSIGNAPRGGRSRDDIVPGLRTVPFEHAVIAYIIDDGLVRIVNIFYGGRDYE
>883163.PRJNA52201.HMPREF9718_02043
TPEARQDRVDIWDYLAAHDGDAAVRIDDLFSEAVARLADFPMLGHEG-EVPGT-RELTHSSYRLIYEIYADTIWILTIIHTKRQ--
>1329909.PRJNA201016.L288_19275
TPEARDHLDAIYDHIAAASPDIAQRFTDGILDHIGKLTDFPRRGTMRDDLRPGLRTTAWRRVTIAFAVEDTAVVIVGIFYGGRDFE
>1041153.PRJNA165341.ATZC01000007_gene646
TPAALADLEETFWFVAADNPRRARSYVAEIEQACRNLCETPLMGRGRPDLRPNLFIFPLWRVLIAYELPDNRVDILRVLSGGQDYE
>1220582.PRJDB401.RRU01S_06_00710
-------------YLKSRSPAAAIRFTEAVAEARRNLEIFPDIGQENNDLPAGCKTWVFGDYLMDYMRKVDVIEIVAVRHGR----
>316056.PRJNA15750.RPC_4802
SSRAEADLLAIHGYFSERNPAAADRIITRLFHRFEELVEFPFLGRDRSELRASLRALVVDRYVAFYLVESAQIVIVRVLDGRMNID
>1547437.PRJNA261244.LL06_09125
TDAARSDLRGIRQYIAQDSPQQALIFVADIAAKIAWIAEVGFAGSSRDHVSEGLRAFPYRRRCIYYRIFDDRVVIVRVLHGAQDIE
>316056.PRJNA15750.RPC_2332
--------------LAERSPAAATAFLEDIRSARRRIGKYPEIGFQLVPTK-GSRRVVIGNYLIDYDSGLDGIEITAIRHGRQS--
>754764.PRJNA65299.Rleg9DRAFT_5172
SPRAQRQMRDIWRDIAVHNEPAANRLLQKLFDKFELVATHPEMGAARPDISPAARLVIEGRYIAIYEPTNYGAEIVVIVQGMRESS
>1038862.PRJNA170887.KB893851_gene6286
RPEAEADLIGLYEYIAERAYRVAGGYIDRIEEACMALATFPKRGTIRNDLLPGLRTIGFERVTIAFRVLKTQVEIVTIAYAGRN--
>1297570.PRJEB1502.MESS4_710048
-PQAAVDLEDIGDYIASHNPNAAIRLVDALEKRWHLLTLYPFSGPLRDDIAPGIRHLVVGEYLTLYRVGDEAIEIVRVLHGRRRI-
>661410.PRJNA16093.METDI2179
SPRARADLSRIWDDSAERGADQADRYIRLLAGGFDRLAEDPARGLRADEIRKGYFRLSVGSHVLFYRLAEGGIEVIRILHGRMDFK
>1168059.PRJNA179465.KB899087_gene799
LPEAEGGLERIADYIAQDNPVRALSFVRELRDRALQIAKTPHAYPLVPRFESGIRRCVHGNYLIFFRVQNDEVQVLHILNGAMDVE
>85701.PRJEB5999.BM1374166_01003
TQVARVDRKKIREYISQNNPSAALKFDQLLSEKIEKLVKFSTLGRLG-RVVNTREFIVHPNYIMIYDISDGVVRILRVLHT-----
>440085.PRJNA19527.Mchl_1796
SPRARADLSRIWDDSAERGADQADRYIRLLAGGFDRLAEDPARGLRADEIRKGYFRLSVGSHILFYRLAEGGIEVIRILHGRMDF-
>1287100.PRJNA171524.X731_17550
-PQAISDVEGIGDYIAEHSPKGAMRLVDALERRWTLLTLHPFSGAPRDDIAPGIRHLIVGEYVTLYRMGEDAIEIVRVLHGRRDIG
>1194714.PRJNA167596.AKZW01000030_gene583
TPAALADLEETFWFVAADNPRRARSYVAEIEQACRNLCETPLMGRGRPDLRPNLFIFPLWRVLIAYELPDNRVDILRVFSGGQDYE
>1287280.PRJNA171524.X754_02055
TPRASQDLRDIWHTIAADNEKAADRLLMRIFERLELAAQHPKMGSARPELSATARVLVEGRYIIIYEPQPDGVIAVAIVHGMRDP-
>935549.PRJNA81743.AQUD01000001_gene2467
TAQAEADLERIGDYIAEDNPQRAASVIQELLERCERLAETPNGFSLVPRYETGVRRRPYGNYLIFYRVGEDRIEILHILNGAQDFE
>438753.PRJDA19267.AZC_4558
-PRAAEDLERLYIFIADAGPDIAIRFVLSIQEQCARLADMPERAPLRPEVGEDVRVLSMKRRIIAYRVRRTEVEILGIFY------
>751586.PRJNA46229.BDIM_22830
TRLAESDLAQSGDWIARDNPRAAGRWIESALTECESLSANAE---RYPRIGADLRKRPFGDYVIFYRVTD-RVEIIRVLHAARDWA
>536019.PRJNA33861.Mesop_2482
SPKAKADLDQIWDSLKEWGAERAEAYIRTIRSIINLIDQFPAMAKNAENIRPGLLKYAVGSHVLFLRIADRSIDVVRILHQRMD--
>1545915.PRJNA260955.JROG01000004_gene1985
SPAAQRDLDSIFYTVAEWGLAQATDYTDLIEQTCAALAVAPLRAAACDSIRKGYRRRSVGRHIIYFRVTATGISIVRILHQRM---
>107636.PRJNA195836.JQNK01000009_gene2157
TTRAEADLERIGERIAEESPQRAVSFVRELREICEGLGEMPKRFPLAPRFRAGIRRRVHGNYLIFYRIGRETVEVVHVLHGAMDYE
>1194707.PRJNA167593.AKZZ01000013_gene5296
TPAALADLEETFWFVAADNPRRARSYVAEIEQACRNLCETPLMGRGRPDLRPNLFIFPLWRVLIAYELPDNRVDILRVFSGGQDYE
>1282361.PRJNA186530.ABAC402_12350
SPSSDRDLEDIADFIATDSPARAFTYIDEIRARCFRLLDAPNGGSPRDDLRQGLRVVPFGNYLIFYRIYPGELRIERILHGARNLA
>244581.PRJNA254818.IM40_03855
-------------YVCNESPQAAHKLNEEIQTKIEMLSDFPYAGRVGKVYSTRELILSDFKYTVVYRIHNKNIQILRLLHGAHAV-
>1134508.PRJNA81689.O95_01602
-----YDRQKIREYIAQENPSAALVFDKLLSKKVERLISFPNLG-RVGRIRNTRELIVRKNYIMIYDVSNGTIRVLRILHAK----
>1041144.PRJNA162979.ATYN01000001_gene2775
RPEALSDLRQIYIDIADMSHVIANGFVKRIMTRCRKIGDAPNGGRPRVDLAPGLRTVPFEHSVIAYHVTD-AVEIVNVFYGGRDYE
>990285.PRJNA63215.RGCCGE502_20925
SADAHRDYLDILAYIADDNPDAAERVVDAIEDAGNRLSEFATGRPGRV-TGTYEKVVTGLPYIIAYALTDEAVVVVRVIHAARD--
>1380604.PRJNA213831.AVBQ01000001_gene2913
TPRAARDLDDIHSYIAHDDPSAANDVMRRLVKALKMIAERPAIG-RQGATGARRHEWSVPGYLIPYRVEAERVIILRVFHTAR---
>366602.PRJNA16306.Caul_4905
--------------IAGDSPRAARKFQATIRALLARIGDFPNMGVERPDLVSPFRVSTVQGYLAIYHPSPMPPRIARILHGTQDLA
>935549.PRJNA81743.AQUD01000001_gene628
SKEAHEDNLEILRYIAKNSPDAAERVVDAIEDAGKKLGEFATGRPGRV-TGTYEKSLTRFPYIISYELRSGSVVILRVIHTARD--
>1287233.PRJNA171524.X740_15245
NARVEDDLIAIWLHIAQDSEAAADRLLDRIEARWQQLAIFPLSGAPRDDIAPGIRHLVVGDYLTLYRVGGEAIEILRVLHGHRDIE
>1040980.PRJNA182744.AWZS01000012_gene5718
SESAISDLIGAYILESSGSENIANGFVDRIEERCQSIGNAPCGGRSRDDIVRGLRPVPFRAFRRHHHLIENVIRIVNIFYGGRDYE
>648885.PRJNA176267.KB316282_gene1233
--AARADLLQILEDVASGSLATGQSFVRQLRVQCHRLAGLPGTGRARPDLQPDIRSSPYRGYIIFFRYLGDRFEIVNILHSRRDID
>1121022.PRJNA186535.ABENE_10530
TAAARNDLKDIASYIAQDAPKRARSFVAELRVKCLALADNPLSGGLRAEIRPNLRILPHGRYTVYYEVT-----------------
>1470591.PRJNA239292.BW41_03438
-----DDLAGIDDFYAQDDPAHADHVGRAAVRAARFLAEHPYAGPRMEDDKRKWRVP-GTYYLLLYRVAPAGVEILRVHHGRE---
>1244869.PRJNA187412.H261_15340
------DMDAIGEYIAKENVQAARRLLRSIKDKCKAFAETPFIGSQRDEFGEGTRVFSLGSYLVFYRPADSGITVLRVLHGARDLP
>1134510.PRJNA81695.O9A_01046
-----YDRQKIREYIAQENPSAALVFDKLLSKKVERLISFPNLG-RVGRIRNTRELIVRKNYIMIYDVSNGTIRVLRILHAK----
>85701.PRJEB5999.BM1374166_01856
LACARDDLNKILTYIAYESPPAARRMKRLLEDSVLPLAEHPYLYRQSEKVPGLREVLAHPNYLILYRVTKTQIEITSVVHARRK--
>1120983.PRJNA174976.KB894577_gene3605
SAMARADITELWTWIARDGERRAEEIVDRLDVRIRQLADRPDLGPARPEIHPDARSLVCGRWLILYDHTVTTVRIMRVLDGARDLS
>156889.PRJNA262.Mmc1_2059
TPQGRRDLQGAAKDLGNENPMAARALREAIKKATRLLGEYPFAGQERTDISRDVRFLVVHEYVIVYDPYPSPAEIQRVLHTKRDLN
>1089551.PRJNA84367.KE386572_gene850
SPAAQADLDGIWYTVERWGQEQAVTYIRSIRDACQELATG-QRASRPVGIRHGYRKAPVGSHMLFFRTTDGEIAIIRILHRRMDVD
>1107881.PRJNA75085.SM0020_08683
TPAALADLEETFWFVAADNPRRARSYVAEIEQACRNLCETPLMGRGRPDLRSNLFIFPLWRVLIAYELPDNRVDILRVFSGGQDYE
>1287106.PRJNA171524.X733_05920
SPFALSDRDGIFAHIEADNPAAAIATDERIVAAINRLRDLPQSGRIGR-LAGTREIVIVGTYVAAYQLTNSTIRILRVLHGAQ---
>1522072.PRJNA255228.IL54_1944
-------------------------------ERIFALRTHPAAGEARPDYGDGIRAFSHRPHRVLYHVGEQTILILRILHSAMDAP
>1287303.PRJNA171524.X763_16575
SPFALSDRDGIFAHIEADNPAAAIATDERIVAAINRLRDLPQSGRI-GGLAGTRESVIVGTYVAAYQLTNSTIRILRVLHGAQ---
>1123269.PRJNA213647.NX02_09975
SPAADADLAGIASFIARDNVPRALTFVDELQASCERLLEYPQSGTPRSEIREGLRSKPHGSYVIFYDVGPQVVRIQRILHGARDIG
>1096546.PRJNA159455.WYO_4669
-EEAERDLESIGDYIARDNPFRALSFVQSLRSKCMGLADLPNGFPLVPRYEKQIRRRVHGNYLIFYRVETDQIVILHVVNGAVDCD
>1111106.PRJNA165513.KB904818_gene4536
LPEAEGGLERIADYIAQDNPVRALSFVRELRDRALQIAKTPHAYPLVPRFESGIRRCVHGNYLIFFRVQNDEVQVLHILNGAMDVE
>1282363.PRJNA186533.AEYBE204_05530
-----------------------------------SLADSPHRGAVRGGLSARTRILPYGYYNIYYRVGDD-VEILRILHSARHI-
>366602.PRJNA16306.Caul_0843
-ASARLDRLDISDHIAADSPRAAVRMDTLFSEAAEALARFPQMG-RAGKVPGTREIFPHERYRLIYEVEDDTVWILALIHTSR---
>394221.PRJNA17333.Mmar10_1629
-----------------------QSYLRSLDDRFRWLAEHPASGRPRDDVAESSRSFRHNAHIVFYRTRDDGIDVLAVVHSAMDID
>358.PRJNA246040.EN41_15655
TPRARSDVKKIYVDIGKSQPLAAERYFARFRAKAESLIDHPHLGERHPEIFPSARMLVEAPYVILYETVPDCVEIVRVNDGRRDLR
>107633.PRJNA195700.JMKQ01000006_gene2750
SAEARADLLQIGDFIAHDSPSRAFTFVEELEARCRALPATPLAYPLLAGREAGIRRLVHGNYLIFYQVLDEAVVVLHVLWGARDYE
>754520.PRJNA65503.KI911779_gene172
SDEAENDLEQIADYIAWDNPRRALSFVRELRSNCEDLVDSPNGFALVPRYEHGIRRRVHGNYLIFYRVENAKVIIVHILHGATDYG
>1041143.PRJNA163555.ATYZ01000005_gene4107
RPEALSDLRQIYVDIADMSHIIANGFVKRIMTRCRKIGDAPNGGRPRDDLAPGLRTVPFEHSVIAYHVTD-AVEIVNVFYGGRDYE
>1287120.PRJNA171524.X736_00715
TPRASQDLRDIWHTIAADNEKAADRLLMRIFERLELAAQHPKMGSARPELSATARVLVEGRYIIIYEPQPDGVIAVAIVHGMRDP-
>1234597.PRJNA178498.D584_25844
SIEAQRDNLEILRYIAEDNPFAAERVVDAIEDAGNKLGEFATGRPGRVS-GTYEKSLARHPYIIAYELRDGSVVIVRVIHTSRD--
>1156935.PRJNA86075.QWE_18133
SPQANADLIAIHAYISDRDELAADRILSRLRQATETLGHYPMLG--RPGSVADTREFPVHGYTIIYRMVTAQLDIVTVLH------
>1121124.PRJNA221004.JNIX01000008_gene2390
SPDSEIDLDDIAAYIAIDNPERAFSFVEEIVEAASRLDHFPERHAVLVKGRRDYRCLIHGRYRILYSVETDHVRIARVIHGRRL--
>1134509.PRJNA81691.O97_01635
-----YDRQKIREYIAQENPSAALVFDKLLSKKVERLISFPNLG-RVGRIRNTRELIVRKNYIMIYDVSNGTIRVLRILHAK----
>1479238.PRJNA243962.JQMZ01000001_gene1034
SPAAITDLEGIWHDTCSDSEQQADAYIGLLFDAFAAMAEFPLAGKAADDIRPGYRRQRCGSHVIFYRPQDFGVEIVRILYGQ----
>862719.PRJEA50367.AZOLI_1550
TAAAEADLEQIGDYIAHENPLAAVRLVLDIREHCRKIAKVPGIGRPRPDLGTCLRSLALPPYVIVYCHTEDRVVVIRIIHGARDLS
>1220581.PRJDB400.RRH01S_09_00080
---ARADLAELYEYLLEAGERVARDYIDRLIDYCAAFETFPERGTRHEDISPGLRTVGYRHATIAFRTKDDTVTIMRIFHGGREIR
>754522.PRJNA65301.Rleg10DRAFT_3882
SSEAENDLEQIADYIAEHNPRRALSFIRELRSECVDFVDSPNSFALVARYHHGIRRRVHGNYLIFYRVETAKVVIIHILHGATDYG
>89187.PRJNA13464.ISM_01100
-PA-VDDLMAIVDYISDDNPDAALAVMTEIQDKVGQLSAHPKRGRM-GRVEGTRELVVRPNYIVVYAEDATSVMVLRVLHAAQ---
>1234597.PRJNA178498.D584_18551
--EATNDLLRIGDYIARDNPLRALSFIDEMERECLAIAASPKAFPKVPRYEKQIRRKVHGNYLIFYRLDGEQVIVVHILHGAMDFA
>1123059.PRJNA187095.KB823012_gene2530
SPEAEGDFFRLVDFLSKKSPRAADRFATEVEDAVLTLKKFPDLG-RHYDIQNSIRELIIGGYVMRYGLRNSIITILRIWHQ-----
>1449076.PRJNA234882.JOOE01000005_gene1526
RPEARQDLRDIIDYIAERRPAAALRLGDAIQHTADRLPDHPHL--HRPRVPGTREAIVHPNYILVYRVTDA-IEVLSVLHAR----
>1301087.PRJEB1562.EBBID32_900
TKAAHADLRAIHAYMAERSVDAADDLLNQLDERVLALRHYPLRGSIPQELEAECRQLVHPPYRLLYSVVGDIVLILMIADGRRDMQ
>663932.PRJNA165291.KB902575_gene1196
APAARADLLEIALYIAEDNPERAMSFVAELEAKAAVAAEHPGSFPARDEISPGLRVIVHGRYLLFFRELVDEVRIVRVLHGARDLP
>1090317.PRJNA84361.ATTG01000001_gene1928
---AEQDLRHIHYRLAHGGRAAADALLDTLVGRIDALRHFPDRGAVPPEIGRDYRQIVSAPYRIIYRPIETTVFVVVIADGRRDMA
>1500306.PRJNA247560.JQLA01000024_gene6342
-YEAENDLEQIADYIARDNPQRALSFIRELRSKCEDLVDNPNGYSLVPRYEHGIRRRVHGNYLIFYRVESAKVVIIHLLHGATDYG
>999547.PRJNA86087.KI421503_gene56
SQAARSDLVDIWAETYRQGAAQADRYLDDIDRALQGLIANPQMGSDCSDLLQGARKLITGRHLVFYEVGRDRIFVIRVLHQSMDV-
>1207063.PRJNA170403.P24_05807
TPAAARDVRAAIANIADESPATARALRNSIKTAGRRIGTDPDSGLESPTLADPIRFLTGFSYVLVYDAAASPALILRMLHGASDLP
>1112216.PRJNA76643.JH594425_gene1111
SRDADTDLDGILYSIAVHGRAVAEAYLRTIHAVFDRLSDFPELGVARSDLPGAMRSLPSGEHRIFYAVRPEGVLIARVLHKAMD--
>1041153.PRJNA165341.ATZC01000085_gene3063
---------DYYVR--EAGTESALGFIDALQEAYALISNHPEAGSLRYELGLDLRSVSLKRYLVFYRDQPGLVDVWRVLHAKRDIP
>935553.PRJNA80887.AQUC01000001_gene5714
APKASDDLENLLVYLIDEGPETARNYVGKIVDYCLSFETFPERGAVRDDLRSGLRVVGYGKASIAFVVEENIVSILRVFHRGQDV-
>1028800.PRJEB1950.RG540_CH07600
DQAADADLAELYDYIAPKAGRAARRYINELVGHCAAFETFPARGTRHDEFGAGIRVVGFKRASIVFRIDADLVTIMRILHRGKS--
>136993.PRJNA157217.KB900626_gene2241
SPEAETQLVALYRWIADATPTIAERFTGAIVDYCENLRSFPERGTCRDDLRPGLRTIGFRRRTIAFAVEADLVTIIGVFYGGQDF-
>398525.PRJNA162247.KB900701_gene3110
RPQAETDLEEIWLLIASDNTAAADRLLDRIGNAFQMLAKNPRRAASGP--------------------------------------
>1297569.PRJEB1501.MESS2_550009
--------IAAYILESSGSENIASSFVDRIRDRCQSIGNAPRGGRSRDDIVPGLRAVPFEHAVIAYTVDDDLVHIVNIFYGGRDYE
>1028800.PRJEB1950.RG540_CH10340
--------------ISLENPPAADRFVLDIFAKVHSFAELGLTGVER-EFGTGIRSFAYRERIIFFRISETELTVLRVLHGHQNVS
>38323.PRJEB4971.PRJBM_00701
-----YDRQKIREYIAQENPSAALVFDKLLSKKVERLISFPNLG-RVGRIRNTRELIVRKNYIMIYDVSNGTIRVLRILHAK----
>634504.PRJNA34873.Bgr_08370
TQVAHVDRKKIREYISQDNPSAALKFDQLLSEKVEKLVKFPTLGRLG-RIVNTRELIVHSNYIMIYDISNGVVRILRVLHT-----
>1287089.PRJNA171524.X729_09530
TPRASQDLRDIWHTIAADNEKAADRLLMRIFERLELAAQHPKMGSARPELSATARVLVEDRYIIIYEPQPDGVIAVAIVPGMRDP-
>1041155.PRJNA162981.ATTK01000001_gene1063
-PEARDQLATLEVDISGASPAVAARYVDSIVDYCGKLQTFPHRGTRRDDLRPGLRTLGFRRVTILFEVADGTVNIIGVYYGGQDY-
>1510041.PRJNA252806.LW14_24495
RPTAAEDLKQLYLYIAEEAGHRAGAYLGRIEAACMTLQTFPERGTVRDRVLPGLRIIGFESAAIAFRVTGDTVEVLRILRRGQDIP
>1522072.PRJNA255228.IL54_3523
SQAADADLDAIYGMTAHGRD-RAEAYLRMIHATFGRLLDYPALGMARPDIKAGIRTLPAGEHLVHYRLDGDIVLIVRVLHKAMDPA
>1074493.PRJNA71691.AFXE01000158_gene2144
-----EDLVAIWVRAEAD-LATADRYLARIEERIAALSDFPDRGSPRDDLIAGLRTLTFERRLIAYHVDGEMVTIQRVIHAVRDLG
>440085.PRJNA19527.Mchl_3467
TAEAEADLERIGDFIAQDNPRRAVSFVTELVERCLRLAEFPEGFPLVPLYASGVRRRSYSSYLIFYRVRGERIEILHVMSGVRDWK
>316057.PRJNA15749.RPD_0573
SPKARVDLDAIWSFIAADSEKAADAMIEQITAAFAMLTDNPNAGRLRPEISAAVRSFPVKRYLIFYVAEASGIKIIRVLHGRQDRS
>715226.PRJNA43745.ABI_12400
SSAANRDLVRLAEFLKPVNPRAAAQVVLNIIVAVEKLADYPEIAPRIEHDDRDIRSLMIGDYNLHYEIKGDLLLIVRIWHGRED--
>1121022.PRJNA186535.ABENE_12255
----------IFDFIEVDSPRSAVFVDDAVKEQVQQVLLFPESGRPGRVIG--TRELVVRNYVIAYRVSDGVVRILRVLHTAQ---
>366602.PRJNA16306.Caul_3632
------DREAIFDYIEAESPRVAIAIDERISAQSQTLIQFPHSG--RPGRIEGTRELVIGQFVVAYRVTDDLVRILRVLHGAQE--
>928722.PRJNA71315.KI421524_gene1937
TPAALADLEETFWFVAADNPRRARSYVAEIEQACRNLCETPLMGRGRPDLRPNLFIFPLWRVLIAYELPDNRVDILRVFSGGQDYE
>1041154.PRJNA165343.ATZD01000001_gene1405
APAAKADLRKIWRYTARRSLEQAETYQDQLYTAFEGLAAGTKKG-RNVDVRPGYLKYPAGSHIVYFRDRGDRIDIIRILHGRMDA-
>402881.PRJNA17639.Plav_0711
SPAARADLEEIWNSVEQWGAERAETYILQIRDACEALAGGKKKGRAIDGIRPGYLKLAAGSHFLFFRIGNGGIDVVRILHQRMDVS
>1408427.PRJNA223122.JADB01000024_gene1587
TQVAHVDRKKIREYISQDNPSAALKFDQLLSEKVEKLVKFPTLG-RLGRIENTRELIVNPNYIMIYDISNGVVRILRVLHT-----
>1532558.PRJNA257547.JL39_12555
APLARQDLRDIRRYIAESSFYYAREFMADITAKIAWIAEVDFTGSPRDYISPGLRSFPYRQRCIYYRSYPDRIVILRVMHMAQDVK
>366602.PRJNA16306.Caul_1510
SRKAEEDILDIYIAGASEFGQQAERYHAGLEKTFLFLSSFPRAAPERAALGRSSRVHPYKSHITIYRLDGADIFIQRVRHGHED--
>1279031.PRJNA185343.JNIC01000012_gene304
----------IFTYVEADNPAAAVLIDERIAAAARRLLDFPASGRVGRIAG--TRELVINPYIAAYAVAETAVRILRVLHGAQE--
>366602.PRJNA16306.Caul_0985
--KARRDLDDIWDYSRGWGARRGASYLHDIRTAIELVAERPSIGAVLEDLPAYR-RRSVGSHMILYRLQDGVIMIVRVLHQNMDA-
>622637.PRJNA52841.KE124774_gene2723
-SLADGDVDYIIADLAKAGARIAARYIADFDKLYDRLAEYPDSGARRPSLGESVRVSVIAPYVVIYEPAEGTVVIMRIVHGRRNIT
>363754.PRJNA13459.RHSP_82821
SPLAEADLENIWRTVENWSIAQAETYHAEIVEAFEGLASGLKIG-RPADIRDGYFKYAVGSHVVYYLLRDAEIAIIRILHRRMDVG
>1532558.PRJNA257547.JL39_09505
SPAAQADVERIWDYTATRNVDQAERYIQNIRDACRALAAGTRV-SRPVDIREGYRKVSVGSHFIYFKSNDGQIVVIRILHQRMDVD
>1287289.PRJNA171524.X758_28275
-PQAISDVEGIGDYIAEHSPKGAMRLVDALERRWTLLTLHPFSGAPRDDIAPGIRHLIVGEYVTLYRMGEDAIEIVRVLHGRRDIG
>1036743.PRJNA67413.F11_16590
LPAARLDLIEIGDFIALDNPERAASFVAEIEARMIQAADRPASFPTRDELHEGLRSARHGRYLIFFIEDGDEVRVVRVLHGARDFQ
>176299.PRJNA283.Atu0809
TPRARSDVKKIYVDIGKSQPLAAERYFARFRAKAESLIDHPHLGERHPEIFPSARMLVEAPYVILYETVPDCVEIVRVNDGRRDLR
>1123072.PRJNA188889.AUDH01000003_gene1019
--RAARDLKEAVGFIAQENPMAAETLAARLDETMALLARFPEAGPALP--GRSFRILQVAGYRLVYSLSGAEVTILRVWLGAR---
>1287105.PRJNA171524.X732_18940
TPRASQDLRDIWHTIAADNEKAADRLLMRIFERLELAAQHPKMGSARPELSATARVLVEDRYIIIYEPQPDGVIAVAIVPGMRDP-
>311402.PRJNA13372.Avi_2644
--------------------RQRNDYLRALFIRFEFLAEFPYSGQKHDHIREGLFGFSEGAHVIFYRINAGGIDILRVLHQRM---
>754523.PRJNA62289.RLEG3_26365
TAQAEADLERIGDYIAEDNPQRAASFIHELLERCERLAETPNGFPRYEHTG--VRRRPYGNYLIFYRVGEDRIEILHILNGAQGFE
>114615.PRJNA19575.BRADO6478
APVAIRDLATVLGDLTEQGERVATKYRQSFLRLFTLLEAQPGLGAPRPRLGRGVRLGIVAPYLVFYREQSDVVTVLRVLHGRQKI-
>1207055.PRJNA170394.C100_09950
ATAAERDLAEISTYEAEWGASQAKAYLLAIADAIDRIAAFPGIGSPINDVRSGYRKFRVESHNLYYRHRGTGIEIVRILHQRADHS
>1081640.PRJNA72839.AGFU01000029_gene2368
-AGAETDLADIWIA-AHRSPEQADAFLDLMLAKVESLETFPDRGGVPAELDAEFRQLVAPPYRLIYRVIVDHVFVLLVADGRRDFQ
>1287307.PRJNA171524.X764_22400
SPFALSDRDGIFAHIEADNPAAAIATDERIVAAINRLRDLPQSGRI-GGLAGTRESVIVGTYVAAYQLTNSTIRILRVLHGAQ---
>707241.PRJNA41117.SM11_chr2840
TPAALADLEETFWFVAADNPRRARSYVAEIEQACRNLCETPLMGRGRPDLRPNLFIFPLWRVLIAYELPDNRVDILRVFSGGQDYE
>272568.PRJNA21071.Gdia_1024
APAARADLLEIALYIAEDNPERAMSFVAELEAKAATAAQHPESFPARDEMSPGLRVIVHGRYLLFFRELVDEVRIVRVLHGARDLP
>634504.PRJNA34873.Bgr_15130
TQVAHVDRKKIREYISQDNPSAALKFDQLLSEKVEKLVKFPTLGRLG-RIVNTRELIVHSNYIMIYDISNGVVRILRVLHT-----
>1287285.PRJNA171524.X756_05330
-PQAISDVEGIGDYIAEHSPKGAMRLVDALERRWTLLTLHPFSGAPRDDIAPGIRHLIVGEYVTLYRMGEDAIEIVRVLHGRRDIG
>936455.PRJNA87029.KI421499_gene6690
TAEAEADLDDIASYVAEQSPRSALVLIRGLREKCESLADAPRGYPLVPRYETGIRRRLFGNYLIFYRVGDDAIEVIHILHGARDYE
>1380351.PRJNA213788.JIAO01000018_gene991
-------------------------LVDALERRWTLLTLHPFSGAPRDDIAPGIRHLIVGEYVTLYRMGEDAIEIVRVLHGRRDIG
>1194707.PRJNA167593.AKZZ01000135_gene3790
-PEARDQLATLEVDISGASPAVAARYVDSIVDYCGKLQTFPHRGTRRDDLRPGLRTLGFRRVTILFEVADGTVNIIGVYYGGQDY-
>641118.PRJNA37725.OINT_2000183
--EATNDLLRIGDYIARDNPLRALSFIDEMERECLAIAASPKAFPKVPRYEKQIRRKVHGNYLIFYRLDGEQVIVVHILHGAMDFA
>1292034.PRJNA188693.OR37_02975
SRRAKADLDDIWSYSKHGSWRAADYLR-EIQAVIEMIAERPDLGWPDDSLRPGYRRRTAGSHVIFYRIGVG-VEIVRVLHQSM---
>1320552.PRJNA197274.AVBK01000040_gene2994
SAFALADRDGIFTHIEADNPRAAIAVDERIATAARRLVDFPESG--RPGRVAGTRELVITPYVAAYAVTAETIRILRVLHGAQ---
>1287281.PRJNA171524.X755_09335
TPRASQDLRDIWHTIAADNEKAADRLLMRIFERLELAAQHPKMGSARPEFSATARVLVEDRYIIIYEPQPDGVIAVAIVPGMRDP-
>1040982.PRJNA165305.AXAL01000012_gene877
APAAAQDVQEIGDYIHAENPAAAHRFIAALRERCGRIADVPGGGVLRPTLWPGLRSIAFQRYVIFYTADGDDVRIERILHGTRDIP
>1537715.PRJNA258496.JQFJ01000005_gene27
----------DWLTRYR-EPQEATKSIKAIRDQLANLSEFPAAGS--P-IHGGTRKLLIKNFVLLYEMADGRLMVIRLVHNRSDWQ
>419610.PRJNA18637.Mext_1517
SPRARADLSRIWDDSAERGADQADCYIRLLAGGFDRLAEDPARGLGADEIRKGYFRLSVGSHILFYRLAEGGIEVIRILHGRMDFK
>652103.PRJNA38503.Rpdx1_1085
---ALADLSAILAYIAEQSPHGAKRVQVRIRSAIELLCTHPRVGTRTDDAAVRRLVTTPYPYLIFYEVGADEITIHAVRHAARDP-
>1287303.PRJNA171524.X763_19790
TPRASQDLRDIWHTIAADNEKAADRLLMRIFERLELAAQHPKMGSARPELSATARVLVEDRYIIIYEPQPDGVIAVAIVPGMRDP-
>1282363.PRJNA186533.AEYBE204_09030
--QALADLEDIADFIAQDSPVQAVRFALELKGFCLGLGDRPRGYAQIEGLGEFRR-APYGNYSVFYRLAGADLRISRILHSARLVN
>1230476.PRJNA174084.C207_02763
SRFALSDRDDIFSYIEAENPLAAVHVDERIADAARRLLDFPDSGRSGRVAGTRELVIPRTPYVAAYLVDSETVRILRVLHGAQ---
>136993.PRJNA157217.KB900626_gene2314
-----------------GGPMLARHVLGEIRHALRFIAENPEAGHKREDLTDEVKFWPVFSYLIVYEPSMRPIGIVRVIHGAQDVE
>1550073.PRJNA260955.JROH01000001_gene661
-----LKRIRTWVAEQADSD-VADGYLKRILDQCAGLTEFPFRGTPRLGSG-EYRSVSFERLIILYRVRTDRVTIVRILHGSRDNQ
>46914.PRJNA258072.JP75_06000
SPAARRQIADIWYFIAEESERSADKVINGILDAIDLAAENPNMGSPRDDIQDRLRMLVVGSYLAFYRPEVEMIWVAAVVHAMREP-
>883080.PRJNA52159.HMPREF9697_02951
RPMARDDLRAIVRYIGKDNPTRAKSFGQELRDKTKPLAQHPELGRHRPGLPEWLRELIVPNYIVFYRLAEATVEILRVKHAAQQV-
>1038862.PRJNA170887.KB893875_gene5866
-----ADLIDIYDFTESFGKYQAEAYYAGPIRSFGLLADFPLIGQQVDELAAGYRRFRFQSHLIFYTVQADHVEIRAILHGAQDIR
>1479238.PRJNA243962.JQMZ01000001_gene2300
SPAAERDLEEIADYIAQDNTTRAISFIIDLRQIAAGIQDNPLAWPERDDLLPGLRMRPFGRYLIFYQPAADDVRIERILHASRDIG
>269796.PRJNA58.Rru_A2376
--------------IARDNSAAARALRDGIAQAAVHIAEHPGIGTRRPDLTAPYRFLILFPYVIVYNADRLPPLIVRILHGARDLP
>156889.PRJNA262.Mmc1_2829
TPQGRRDLQGAAKDLGNENPMAARALREAIKKATRLLGEYPFAGQERTDISRDVRFLVVHEYVIVYDPYPSPAEIQRVLHTKRDLN
>1282360.PRJNA186529.ABAC460_22335
APLARLDLLEIGDYIASDNIPRAETFVSELMDRCESLLNAPLSGRPRYDLLPGFRSVPYGRYVIFYTLSDAVVRIERILHGARNLA
>928723.PRJNA74719.KI421518_gene5010
APAAKADLRKIWRYKARWSLEQAETYQDQLYTAFEGLAAGTKKG-RNVDVRPGYLKYPAGSHIVYFRDRGDRIDIIRILHGRMDA-
>935554.PRJNA84327.AQUM01000001_gene2055
TAQAEADLERIGDYIAEDNPQRAASFIQELLERCERLAETPNGFPRYEHTG--VRRRPYGNYLIFYRAGEDRIEILHILNGAQDFE
>1287120.PRJNA171524.X736_16550
SPFALSDRDGIFAHIEADNPAAAIATDERIVAAINRLRDLPQSGRIGR-LAGTREIVIVGTYVAAYQLTNSTIRILRVLHGAQ---
>1569209.PRJDB3271.BBPH01000046_gene2130
TPAARADLAEIWNYTAQHDTEQADHYLDEVHGVCLALAT-GEMVSRPVDLRPGTRKARSGSHMIYVREGADTLDVIRILHQRQDVE
