# Supplementary material for: Uncovering the basis of protein-protein interaction specificity with a combinatorially complete library
Source: eLife. 2020 Oct 27;9:e60924. doi: 10.7554/eLife.60924 (PMC7669267; doi:10.7554/eLife.60924)
Supplement: Source data 3. [file elife-60924-data3.zip › Extendeddata3-speciestree.txt]

(((Bradyrhizobium_japonicum.----:0.04974,Bradyrhizobium_elkanii_WSM2783.--E3:0.06796)1.00:0.23247,((Agrobacterium_tumefaciens_str._Cherry_2E-2-2.--E3:0.08407,Rhizobium_leguminosarum_bv._trifolii_CC283b.--E3:0.08994)1.00:0.10114,(Mesorhizobium_sp._STM_4661.E2E3:0.05512,(Mesorhizobium_sp._LSJC285A00.E2E3:0.02423,(Mesorhizobium_opportunistum_WSM2075.E2E3:0.02014,Mesorhizobium_sp._URHA0056.E2--:0.02085)0.99:0.01431)1.00:0.02098)1.00:0.15387)1.00:0.12377)1.00:0.15269,(Caulobacter_sp._K31.--E3:0.06862,Caulobacter_crescentus.----:0.06404)1.00:0.35833):0.00000;
