# Supplementary material for: Uncovering the basis of protein-protein interaction specificity with a combinatorially complete library
Source: eLife. 2020 Oct 27;9:e60924. doi: 10.7554/eLife.60924 (PMC7669267; doi:10.7554/eLife.60924)
Supplement: Source data 4. [file elife-60924-data4.zip › Extendeddata4-speciesalignment.fa]

>536019|Mesorhizobium_opportunistum_WSM2075
VGQVRQVIGAVVDVQFG-HLPAILNALETNVGNRLVLEVAQHLGENTVRCIAMDSTEGLVRGQEVRDTGAPITVPVGPGMLGRIINVIGEPVDEAGPVDAIERSIHQPAPTYVEQSTEAQILITGIKVLDLLAPYAKGGKIGLFGGAGVGKTVLIQELINNIAKAHGGYSVFAGVGERTREGNDLYHEFIESGVNkkgggegSKAALVYGQMNEPPGARARVGLTGLTVAEYFRDQGQDVLFFVDNIFRFTQAGSEVSALLGRIPSAVGYQPTLATDMGALQERITTTTKGSITSVQAIYVPADDLTDPAPATSFAHLDATTTLNRAIAEKGIYPAVDPLDSTSRMLDPMVVGEEHYGVARQVQSILQRYKSLQDIIAILGMDELSEEDKQTVARARKIERFLSQPFFVAEVFTGAPGKLVDLADTIKGFKGLCNGDYDHLPEAAFYMVGGIEEAVEKAQRL---VKAQLKARLGEVYSSWFGRMKAEASKGIVRISVPTAFLRSWINGHYLDLIELW-QEDADLLKIEIIVRTATRRHAEPEAPVRTRTQAAAGTVSPGVPRPGEEFRHNVDPRYTFGSFIEGPSNRVAFAAAKAVAESQSSAFNPLFLHATVGLGKTHLLQAIAAESLQNPKSRVVYLTAEYFMWRFATAIRDNNALTLKEQLRDIDLLIIDDMQFLQGKS-IQHEFCHLINMLLDSAKQVVVAADRPPSELESLEPRVRSRLNGGVALEMAPDFAMRLGMLKARVDDASLDISEEILNHVARTVTGSGRELEGAFNQLLFRQSFEPQITIDRIDEILGHIYRTGEKRVRIEDIQRIVARHYNVSKTELLSNRRTRTIVKPRQVAMYLSKVMTPRSLPEIGRRFGGRDHTTVLHAVRKIEDLSGDNTLAQELELLRRMAKEAARVRRRERKNISSGVAHVNSTFNNTMITITDAQGNSIAWSSAGAQGFKGSRKSTPFAAQMAAEDVAKKAQEHGMRMLEVEVCGPGSGRESALRALQAAGFTITSIRDVTPIPHNGCRPRKKRRVAKYKIDRRLGENIWGR-KSPVNKREYGPGQHGQRrKGKLSDFGLQLRAKQKLKGHYGdVSEKQFRKVYEEADRRKGDTSENLIGLLESRLDAVVYRAKFVPTIFAARQFVNHGHVNVNGKRVNIGSYRCKPGDVVEVREKSKQLVIVLESVGLAERDVPDYIEADHNKMVATFSRIPGLADVAVQMEPNLVVEFYSRMIGKLKGTLDEIDEDHCLVDIHGVGYVAYCSARTLAALPSPGEAVVLFIETYVREDMLRLYGFSQLEREWFRLLMNVPGVGAKVALAILSTLTPADLANAIALRDIAMVSRAPGVGKKVAERIVTELKNKAPAYAGASIGLKQELGDGVAPAP-ITDAVSALVNLGYSRDAANAVSKTAGEDADSKLIRFGLKTERYNPRASEPKWQKAWAAKLFEAHNDDPRPKYYVLEMFPYPSGRIHIGHTRNYTMGDVVARYKRAKGFNVLHPMGWDAFGMPAENAAMQNKVHPKWTYQNIATMREQLKVMGLSLDWAREFATCDVDYYHRQQMLFLDFVEKGLVTRKSSKVNWDPEDMTVLANEQVIDGRGWRSGALVEQRELTQWFFKITDFAQDLLDSLDGLDEWPEKVKLMQQNWIGRSEGLLIRWLSIEELEVYTTRPDTIFGASFMAIAADHPLAKKAAETSPALAKFIDEVRHGTSAALETAEKKGFDTGIRAVHPFDDSwTLPVYVANFVLMEYGTGAIFGCPAHDQRDLDFANKYGLPVVPVVMPGENQAQIVDVAYGDDGAMINSRFLDGMKPDQAFDEVAKLLEQKGERKVNFRLRDWGISRQRYWGCPIPMIHCEDCGVVPVPKADLPVKLPDDVDFDRPGNPLDRHPTWRKCPRCGKDARRETDTMDTFVDSSWYFARFTAPWAHEPTDPKAANEWLPVDQYIGGIEHAILHLLYSRFFTRAMRETGHVDLAEPFKGLFTQGMVVHET-YGSGWLPTEVRLEDGKRRAI-ATGEDATIGPLEKMSKSKKNTVSPEDITDGYGADTARWFMLSDSPPERDVEWTDDGAAGAHRFMQRIWRLVS--TAAETAVPAADNEAGAVSKAAHKILKAVGEDIELFNRAIARIYELANVLTAPLAEGDAMRQAVEILVHLIAPVMPHLSEECWEALGGTDLVAERPWPVFDPALVVDNEVTYPVQVNGKKRGDLTIARDADQAVEKAVLALDFVQKALEGKAPRKVIIVPQRIVNVVMKVLAIDCAALCAACVYDAAVLELGLGKGHAEHLMAVIAEALKAGADYAGLGAIAVSVGPGSFTGLRVGVSTARGLALALKIPAIGVTTLEALAAEAAAPGRAVLAALDAGREEIHAAYDQALYEHVFLARQDLSQQVDALVEQYKGVIAANGGSVGRVENWGLKSLTYRVNKNRKAYYTLMDLTCPPAALNEMERQMGLSEDVLRFLTIKVEAHEEGPSAMMQKREERSER-GGFGMEVILLERVSRLGQMGDTVKVKDGFARNFLLPQGKALRANEANKKKFEGQRAQLEARNLERKSEAQVAEKLDGKSFIVS-AGETGQLYGSVSTRDIADLLTAEGFTVNRNQIQL-NPIKTIGVTNVIALHPEVEVTITLNIARVQFICQNCGSVHQRWAGKCDACGEWNTLVEEGTSSGPNTRAR-KGRAVLTTLS-DIEDAPRISGIELDRATGGGFVRGSALLVGGDPGIGKSTLLTQAAAALASRgHRIVYVSGEEAVAQIRLRAQRLGVADTAVELAAETNVEDIATIADGKRPDLVILDSIQTLWTDLADSAPGTVTQVRASAQAMIRYAKSTGAAIVLVGHVTKEGQIAGPRVVEHMVDGVLYFEGEGGHHYRILRTVKNRFGPTDEIGVFEMSDKGLREVANPSELFLGERHAKSPGAAVFAGMEGTRPVLVEIQALVAPSSLGTPRRAVVGWDGARLSMILAVLEAHCGVRFGTHDVYLNVAGGYRISEPAADLAVAAALVSSLTGLALPADCVYFGEISLSGAVRPVAHAQRLKEAEKLGFGSAVLPLGSGISAAQVKELRDLTGAGMMDCKAALTETNGNMEEAVDWLRKKGISKADKKAGRTAAEGLIGVDSVREAAIVEVNSETDFVARNAAFQEIVAVAKVALAYGMTEVAAAKYPGSDKSVTdAVGTIGENLGFRRSAKLTvpHGAVATYVHNAvadglgKLGVLVAIETTGNEFGRQVAMHVAATNPMALTAEQIDPAAVEREKAIFSDQARQSGKPEAIIEKMVEGRMRKFYEEVVLLKQAFVLNPDTVEKALKDAEAKITAYLRFALGEGIEREESDFAAEVAAAVKKPYRRVLLKASGEALMGQHFGIDVSVVDRIAADIAEARALGIEVGVVIGGGNIFRGVAVASKGGDRVTGDHMGMLATVINSLALRTSLNKIGVDAVVLSAIAMPELCESFSQRQATAYMNQGKVVIFAGGTGNPFFTTDSAAALRAAEIGADALFKGTQVDGVYSADPKKDPDATRFERISHGEVIRGLSIMDTAAIALARENNIPIIVYSIHEKGGFGDILRGGGRCTV-DLKRRMDGAIAFKHDLASLRTGRASSNLLDAIQVQAYGTTMPINQVANVTVPEPRMISVSVWDKSMVSAVDRAIRESNLGFNPIVDGTNLRIPLPELNEQRRKELVKISHGYAENARVAARHVRRDGMDLKKAEKDGDISEDDHRKRSDQVQKLTDETISTIDLLSDKEAEIMQRIALYAGSFDPLTNGHLDVLKASLAVADIVYAAIGIHPGKKPLFSFEERVQLIEAATAGRIVVAFDGLVIDAARREGASIMIRGLRDGTDLDYEMQMAGMNETMAPELQTVFLPASPSVRTITATLVRQIASMGGDIRPFVPAAVAALTAKFMRIVGGEFRGRPLATPSSAIRPTTDRTREAVFNVLAHQLGARVLDLFAGTGALGLEALSRGASYGVFIEE-AEGRGLIRNVEAFLTGRTKIFRRDATA-LGAGTPFGLVFADPPYGKGLGERALQSAKGGWLPGALVVEEAP
>1298858|Mesorhizobium_sp._URHA0056
VGKVRQVIGAVVDVQFGDHLPAILNALETNVGNRLVLEVAQHLGENTVRCIAMDSTEGLVRGQEVRDTGAPITVPVGPGMLGRIINVIGEPVDEEGPVDAIERSIHQPAPTYVEQSTEAQILITGIKVLDLLAPYAKGGKIGLFGGAGVGKTVLIQELINNIAKAHGGYSVFAGVGERTREGNDLYHEFIESGVNkkgggegSKAALVYGQMNEPPGARARVGLTGLTVAEYFRDQGQDVLFFVDNIFRFTQAGSEVSALLGRIPSAVGYQPTLATDMGALQERITTTTKGSITSVQAIYVPADDLTDPAPATSFAHLDATTTLNRAIAEKGIYPAVDPLDSTSRMLDPLVVGDEHYGVARQVQSILQRYKSLQDIIAILGMDELSEEDKQTVARARKIERFLSQPFFVAEVFTGAPGKLVDLADTIKGFKGLCNGDYDHLPEAAFYMVGGIEEAVEKAQRL----KAQLKARLGEVYSSWFGRMVAEASKGIVRISVPTAFLRSWINGHYHDLIELW-HEDPEILKIEIVVRTATRRHVEPEAPARTRTQAAAGTVSPGSPAPVEEFRHNVDPRYTFGSFIEGPSNRVAFAAARAVAESQSSAFNPLFLHATVGLGKTHLLQAIAAESLQNPKSRVVYLTAEYFMWRFATAIRDNNALTLKEQLRDIDLLIIDDMQFLQGKS-IQHEFCHLINMLLDSAKQVVVAADRPPSELESLEPRVRSRLNGGVALEMAPDFAMRLGMLKARADDASLDISEEILNHVARTVTGSGRELEGAFNQLLFRQSFEPQITIDRIDEILGHIYRTGEKRVRIEDIQRIVARHYNVSKTELLSNRRTRTIVKPRQVAMYLSKVMTPRSLPEIGRRFGGRDHTTVLHAVRKIEDLSGDNTLAQELELLRRMAKEAARVRRRERKNISSGVAHVNSTFNNTMITITDAQGNSIAWSSAGAQGFKGSRKSTPFAAQMAAEDVAKKAQEHGMRMLEVEVCGPGSGRESALRALQAAGFTITSIRDVTPIPHNGCRPRKKRRVAKYKIDRRLGENIWGR-KSPVNKREYGPGQHGQRrKGKLSDFGLQLRAKQKLKGHYGdVSEKQFRKVYEEADRRKGDTSENLIGLLESRLDAVVYRAKFVPTIFAARQFVNHGHVNVNGKRVNIGSYRCKPGDVVEVREKSKQLVIVLESVGLAERDVPDYIEADHNKMVATFSRIPGLADVAVQMEPNLVVEFYSRMIGKLKGTLDEIDEDHCLVDVHGVGYVAYCSARTLAALPSPGEAVVLFIETYVREDMIRLYGFSVLEREWFRLLMSVQGVGAKVALAILSTLAPADLANAIALRDIAMVSRAPGVGKKVAERIVTELKNKAPAYAGA--SGTIGLKQELGEGVAIADAVSALVNLGYSRDAANAVAKTAGEDADPKLIRFGLKTERYNPRASEPKWQKAWAAKLFEAHNDDPRPKYYVLEMFPYPSGRIHIGHTRNYTMGDVVARYKRAKGFNVLHPMGWDAFGMPAENAAMQNKVHPKWTYQNIATMREQLKVMGLSLDWAREFATCDVDYYHRQQMLFLDFVEKGLVTRKSSKVNWDPEDMTVLANEQVIDGRGWRSGALVEQRELTQWFFKITDFAQDLLDSLEGLDEWPEKVKLMQQNWIGRSEGLLIRWLADEELEVYTTRPDTIFGASFMAVAADHPLARKAAESNPALGKFIEEVRHGTSAALETAEKKGFDTGIRVVHPFDDSwTLPVYVANFVLMEYGTGAIFGCPSGDQRDLDFANKYGLPVIPVVMGDAKTFQITEEAYDGDGVMINSRFLDGMKPPEAFDEVAKLLEQKGERKVNFRLRDWGISRQRYWGCPIPMIHCEDCGVVPVPKADLPVKLPDDVDFDRPGNPLDRHPTWRHVTCPGRDARRETDTMDTFVDSSWYFARFTAPWAHEPTDPKAANEWLPVDQYIGGIEHAILHLLYSRFFTRAMRETGHVDLAEPFKGLFTQGMVVHET-YGSGWLPSEVRLEDVDGKRREATGEDVTIGPLEKMSKSKKNTVSPEDITDGYGADTARWFMLSDSPPERDVEWTDDGAAGAHRFMQRIWRLVS--TAAETAVAAGAGEAGAVSKATHKILKAVGEDIELFNRAIARIYELANALTAPLNEVDALRDAVEILVHLVAPVMPHLAEECWEALGGTDLVAERPWPVFDPALVVDNDVTYPIQINGKKRGDLTIARDADQAVEKAVLALDFVQKALEGKAPRKVIIVPQRIVNVVMRLLAIDCAALCAACVYDAAKRQVLLGKGHAEHLMAVIAEALKASAHYADLGAIAVSVGPGSFTGLRVGVSTARGLALALKIPAIGVTTLEALAAEAATPDRAVLAALDAGREEIHAAYD-ALYEHVFLARQDLSQQVDALVEQYKGVISANGGSVGRVENWGLKSLTYRVNKNRKAYYTLMDLNCPPAALNEMERQMGLSEDVLRFLTIKVEAHEEGPSAMMQKREERSER-GGFGMEVILLERVSRLGQMGETVKVKDGFARNFLLPQGKALRANEANKKKFEGQRAQLEARNLERKSEAQVAEQLDGKSFIVS-AGETGQLYGSVSTRDIADLLTAEGFSINRNQILL-NPIKTIGVTNVIALHPEVEVTITLNIARVQFICQNCGSVHQRWAGKCDGCGEWNTLVEEGTSSGPNTRAR-KGRAVLTTLS-DIEDAPRISGIELDRATGGGFVRGSALLVGGDPGIGKSTLLTQAAAALASRgHRIVYVSGEEAVAQIRLRAQRLGVASSPVELAAETNVEDIATIADGKRPDLVILDSIQTLWTDLADSAPGTVTQVRAAAQAMIRYAKSTGAAIVLVGHVTKEGQIAGPRVVEHMVDAVLYFEGEGGHHYRILRTVKNRFGPTDEIGVFEMSDKGLREVANPSELFLGERHAKSPGAAVFAGMEGTRPVLVEIQALVAQSSLGTPRRAVVGWDGARLSMILAVLEAHCGVRFGQHDVYLNVAGGYRISEPAADLAVAAALVSSLTGLALPADCVYFGEISLSGAVRPVAHAQRLKEAEKLGFGSAVLPSGS-ISAAQVKELRDLTGAGMMDCKAALNETNGNMEEAVDWLRKKGISKADKKAGRTAAEGLIGVDSVREAAVVEVNSETDFVARNGAFQEIVAVAKVALAYGTTEVAAAKYPGSDKSVTdAVGTIGENLGFRRSAKLTvpHGAVATYVHNAvadglgKLGVLVAIETTGNEFARQVAMHVAATNPMALTTEELDPAAVEREKAIFADQARQSGKPEAIIEKMVEGRLRKFYEEVVLLKQAFVLNPDTVEKALKDAEAKISAYLRFALGEGIEKEATDFAAEVAAAVKKPYRRVLLKASGEALMGQHFGIDVSVVDRIAADIAEARALGIEVGVVIGGGNIFRGVAVASKGGDRVTGDHMGMLATVINSLALRTSLNKIGVDAVVLSAIAMPELCESFSQRQATAYMNQGKVVIFAGGTGNPFFTTDSAAALRAAEIGADALFKGTQVDGVYSADPKKDPHATRFERISHAEVIRGLSIMDTAAIALARENNIPIIVYSIHEKGGFGDILRGGGRCTV------MDGAIAFKHDLASLRTGRASSNLLDAIQVQAYGTSMPINQVANVSVPEPRMISVSVWDKSMVGAVDRAIRESNLGFNPIVDGTNLRIPLPELNEQRRKELVKISHGYAENARIAARHVRRDGMDLKKAEKDGDISEDDQRKRSDQVQKLTDETISTIDLLSEKEAEIMQRIALYAGSFDPLTNGHLDVLKASLAVADIVYAAIGIHPGKKPLFSFEERVQLIEAATAGRIVVAFDGLVIDAARKEGASIMIRGLRDGTDLDYEMQMAGMNETMAPELQTVFLPASPSVRTITATLVRQIASMGGDIRPFVPAAVAALTAKFMRIVGGEFRGRPLATPSSAIRPTTDRTREAVFNVLAHRFEARVLDLFAGTGALGLEALSRGASYGVFIEE-AEGRGLIRNVEAFLTGRTKIFRRDAA-ALGAGTPFGLVFADPPYGKGLGERALQSAKGGWLPGALVVEEAG
>1038860|Bradyrhizobium_elkanii_WSM2783
-------MGAVVDVQFEGHLPAILNSLETNGGSRLVLEVAQHLGESTVRTIAMDTTEGLVRGQEVTDTGEPIRVPVGVGTLGRIINVIGEPIDEAGPIKAEGRAIHQEAPTYTDQSTEAEILVTGIKVVDLLAPYAKGGKIGLFGGAGVGKTVLIQELINNVAKAHGGYSVFAGVGERTREGNDLYHEFIESKVQ-------SKCALVFGQMNEPPGARARVGLTGLTVAEHFRDQGQDVLFFVDNIFRFTQAGSEVSALLGRIPSAVGYQPTLATDMGALQERITTTQKGSITSVQAIYVPADDLTDPAPATSFAHLDATTVLSRAISEKGIYPAVDPLDSTSRMLSPLVVGEEHYNTARMVQQVLQRYKSLQDIIAILGMDELSEEDKLTVARARKIERFLSQPFHVAEVFTGSPGKFVELADTIKGFRGLCEGKYDHLPEAAFYMVGTIEEAVEKGKKL--------------------------VQDESVRLSVPTRFLKSWIQAHYADRV---SQAEMPEVRIDLTVR-TAVSTV-KEPAPATRVEPGRPSVESAVSASHDLGGSPLDPRLTFASFVVGRSNTLAHAAARQVAEGRRGMFNPLYIHAGVGLGKTHLLQAVTWAGNSGGERKVLYLTAEKFMYGFVAALKTQTALAFKEALRGIDVLVIDDLQFLQGKS-TQAEFCHTLNALIDAGRQVVIAADRPPSDLESLDDRVRSRLAGGLVVEMSLGEELRLGILKSRVHHASFDVPDEVLDYLSRTITHNGRDLEGAINRLLAHSKLNNPVTLEMAEREVRDLIRPQEKRIKIEDIQRVVARQYNVSRSDLLSSRRTANVVRPRQVAMYLAKTLTLRSLPEIGRRFGGRDHTTVLHAVRKIEALVADNSLSEEVESLKRMGKEATRVRRRERKNIASGIAHVNSSFNNTTITITDAQGNTIAWSSAGTMGFKGSRKSTPYAAQVAAEDVSKKAQEHGMRTLEVEVAGPGSGRESALRALQAAGFTVTSIRDVTTIPHNGCRPRKRRRV-KYKIDRRMGQNIWGRPKSPVNRREYGPGQHGQRrKGKLSDFGVQLRAKQKLKGYYAnISERQFHGIYVEAGRLKGDTGENLIGLLERRLDTVVYRAKFVPTMFAARQFINHGHIKVNGRRVNIGSYRLKLGDVIEVKEASKQLVTVLEASQLPERDVPDFIEVDHGKMTAKFIRIPGLSDVPVQMEPHLIVEFYSRMIGKLKGLIDSYGEDYVILDVGGVGYQVHCSARTLQALPSPGEAAVLSIETYVREDQIKLFGFTDNEREWFRLLQTVQGVGAKVALAVLGTLPPSDLANAIALRDKAAVARTPGVGPKVAERIVSELKDKAPAFAN-VPAVVHLAGAIDNERAPVTDAISALVNLGYQPQAAAIASRSAGEQAEAQLIRLGL-SERYNARETEPRWQRQWDEAIFASKNDDPRPKYYVLEMFPYPSGRIHIGHVRNYTLGDVLARYMRAKGLNVLHPMGWDAFGLPAENAAIERKVAPKWTYDNIAAMKKQLRSIGLSLDWSREFATCDPSYYKHQQKMFLDFLRAGLVEREKRKVNWDPVDMTVLANEQVIDGRGWRSGAVVEQREMNQWVFKITKYSQELLDALDGLDRWPDKVRLMQRNWIGRSEGLLIRFLDGEELKIFTTRPDTLFGAKFMAISADHPLAQAAAAKNPKLAEFITEVKRGTAEVIDTAEKQGFDTGIKAIHPFDNW-KLPVYVANFVLMEYGTGAIFGCPAHDQRDLDFVNKYDLGNTPVVC-EGQDPKITDTAYDGDGRMINSRFLDGMTIEQAKEEVAKRLESAGERQVNFRLRDWGISRQRYWGCPIPIIHCPKCDVVLVPDSALPITLPEDATFDKPGNALDHHPSWKQVTCPGGPAQRETDTMDTFVDSSWYFARFTDPWNETPTTPEVANRMMPVDQYIGGVEHAILHLLYSRFFTRAMKATGHIAMDEPFAGMFTQGMVVHETY--AGYVPADVKIEVGSERRAI-TGEAITIGPIEKMSKSKKNTVDPDDIIATYGADVARWFMLSDSPPDRDVIWSDERVQGAARFVQRLWRLVNESAAKGV-APSFTPEALALRKAAHGALDKVSSGIELFNVCLAHIREFANALAETLAKGDAAREAAVILVQLFAPMMPHLAEECWQVLGQQGLISEASWPQIERDLLVEDSVTLVVQVNGKKRGDVTLPRAAENEIEAAVLALDAVKAALDGKPVRKVIVVPMRIVNVVMIILAIDTALACSAAVLDTTAKALEQPRGHAEALMPLIARVMKESGAFVALDRIAVTTGPGSFTGLRVGLSAARGIALAASKPVVGVTTLTAYAAPVVAGEHPIISAIDARHDHVYFQVS--LYEHVFLARQDASQQVDELTAQMTGIVEQAGGKVTKTENWGVRSLTYRMNKNRKAHFVLMNVDAPSSAISEIERQERISEDVIRYLTVRVEELEEGPSAMMRKADRDRER-DDRGMEVILLERVAKLGQMGEVVKVRDGFARNFLLKRGKALRATADNRAKYEGMKAELEANNLKAKSEAKVAEKIDGREIVIRQASESGQLFGSVSVRDIVAALATDGIIVNRPQVWLDSPIKVIGQQKVIAVHPEVETSITVIV--LSFICQNCGAAYNRWQGKCDACGEWNTLAEEDSTGNPSIRKRGT----LESLSGS-NDAPRLSGMELDRVTGGGFVRGSVLLVGGDPGIGKSTLLTQATSMMARAgHRAVYISGEEAVAQVRLRAERLGLANAPVQLASETSVEDIVTLSEGTVPRLIVIDSIQTMWTDTVESAPGTVTQVRASAQALIRFAKKTGAAIILVGHVTKDGQIAGPRVVEHMVDAVLSFEGEGSQQFRILRAVKNRFGPTDEIGVFEMTGLGLREVSNPSELFLSERDLGSPGTAVFAGIEGTRPVLVELQALVAPTTLGTPRRAVVGWDPSRLSMVLAVLEAHCGVKLSGHDVYLNVAGGLRIQEPAADLAAAAALVSSLVNAPLPTDAVYFGEISLSGAVRPVAQTARLKEAAKLGFGRAVLPES------MVKDLRESTGAGMMDCKAALTEAAGDMQAAQDWLRKKGLSKAAKKAGRVAAEGLIGALTGTKGVVVEVNSETDFVARNDQFQGLVKVAQVALEV-GADVEKIKAAVEAAIND-AIATIGENMTLRRAASLEvgKGVVSSYVHNAvtegagKMGVIVALESATDELARQLAMHVAAANPQAIDPAGLDPDVVRREKDVLADKYRQQGKPENVIEKIVESGLKTFYKEVCLLEQAFIHDSGSVAQAVKEAEGKIAGFVRYALGEGIEKQESDFAAEVAAAS-EPYRRVVIKLSGEYLAGQSFGIDQPTIDRIADDLIAARHLGTEIAVVVGGGNMVRGVQVSSHGVSRTTGDTMGMLATVMNCLALESAVERKGTPARTLSAFVMPEISELFTRSAAHKYLAEGKIILLGGGTGNPFFTTDTTAVLRAAEIGADAVLKATNVDGVYSADPKKDPSAKRFDRLTHSQAIGGYKVMDATAFALARETSLPIIVFSIAEPGSIGAILRGTGHGTVV--------ATSLKHELGGLRTGRAAASMLEPVQVEAYGSHMPLNQLATVSVPEPRLLSVQVWDKTMVKAVEKAIVDSNLGLTPATEGQVLRLRIPELNAERRKELVKVAHKYAEAAKVAVRHVRRDGLDVKKLEKNHEISEDDQERLAAEVQKATDGVIAEIDLLAAKEKEIL-RTALYPGSFDPVTNGHLDVVKHAVVLCDRLIVAIGVHPGKKPLFSVEERLVMLQEVAAGGFCITFDDLVVTAAQRAGATILIRGLRDGTDLDYEMQMAGMNEAMAPEVHTVFLPASPTVRPITATLVRQIAGMGGDVSNFVPKAVARLKAKFMRVVGGRLKGRNLAAPSRDIRPTADRLRESVFNILIHAIGARVLDLFAGTGALGIEAVSRGAKFALFVDNGEARALLRNNVESLGLGGTKVFRRDATNLPAPVEPFSLVFLDPPYGKGLADKALASLRGAWLPGALVVEE--
>1287338|Mesorhizobium_sp._LSJC285A00
IGKVRQVIGAVVDVQFGDHLPAILNAIETNVGNRLVLEVAQHLGENTVRCIAMDSTEGLVRGQDVYDTGAPITVPVGPGMLGRIINVIGEPVDEEGPVDGIERAIHQPAPTYVEQSTEAQILITGIKVLDLLAPYARGGKIGLFGGAGVGKTVLIQELINNVAKAHGGFSVFAGVGERTREGNDLYHEFIESGVNkkgggegSKAALVYGQMNEPPGARARVGLTGLTVAEYFRDQGQDVLFFVDNIFRFTQAGSEVSALLGRIPSAVGYQPTLATDMGALQERITTTTKGSITSVQAIYVPADDLTDPAPATSFAHLDATTVLNRAISEKGIYPAVDPLDSTSRMLDPLVVGEEHYAVARQVQSILQRYKSLQDIIAILGMDELSEEDKQTVARARKIERFLSQPFFVAEVFTGAPGKLVDLADTIKGFKGLCNGDYDHLPEAAFYMVGGIDEAVEKAQRL----KAQLKARLGEVYSSWFGRMKAEASRGIVRISVPTAFLRSWINGHYLDLIDLW-HEDPEILKIEMVVRTATRRGVEPEPARKTKTQAAAGTVGPGAPAPIEEFRHNVDPRYTFGSFIEGPSNRVAFAAAKAVAESQSSAFNPLFLHATVGLGKTHLLQAIAAESLQNPKSRVVYLTAEYFMWRFATAIRDNNALTLKEQLRDIDLLIIDDMQFLQGKS-IQHEFCHLINMLLDSAKQVVVAADRPPSELESLEPRVRSRLNGGVALEMAPDFAMRIGMLKAKVDDASLNISEEILNHVARTVTGSGRELEGAFNQLLFRQSFE-AITIDRIDEILGHIYRSEPKRVRIEDIQRIVARHYNVSKTELLSNRRTRTIVKPRQVAMYLSKVLTPRSLPEIGRRFGGRDHTTVLHAVRKIEDLSGDNTLAQELELLR-MAKEAARVRRRERKNISSGVAHVNSTFNNTMITITDAQGNSIAWSSAGAQGFKGSRKSTPFAAQMAAEDVAKKAQEHGMRMLEVEVCGPGSGRESALRALQAAGFTITSIRDVTPIPHNGCRPRKKRRVAKYKIDRRLGENIWGR-KSPVNKREYGPGQHGQRrKGKLSDFGLQLRAKQKLKGHYGdVSEKQFRKVYEEADRRKGDTSENLIGLLESRLDAVVYRSKFVPTIFAARQFVNHGHVNVNGKRVNIGSYRCKPGDVVEVREKSKQLVIVLEAVGLAERDVPDYIEVDHNKMVATFSRIPGLADVAVQMEPNLVVEFYSRMIGKLKGTLDEIEEDFCLVDVHGVGYVAYCSARTLAALPSPGEAVVLFIETYVREDMIRLYGFSVLEREWFRLLMSVQGVGAKVALAILSTLAPADLANAIALRDIAMVSRAPGVGKKVAERIVTELKNKAPAYAGASIGLKQELGEGVAPAP-ITDAVSALVNLGYSRDAANAVAKTAGEDADSKLIRFGLKTERYNPRASEPKWQKAWAEKLFEAHNNDPKPKYYVLEMFPYPSGKIHIGHTRNYTMGDVVARYKRAKGFNVLHPMGWDAFGMPAENAAMQNKVHPKWTYANIAAMREQLKMMGLSLDWAREFATCDVDYYHRQQMLFLDFVEKGLVTRKSSKVNWDPEDMTVLANEQVIDGRGWRSGALVEQRELTQWFFKITDYAQDLLDSLNGLGEWPEKVKLMQQNWIGRSEGLLIRWVGA-ELEVYTTRPDTIFGASFMAVAADHPLARKAAETNLDLAKFIDEIRHGTSAALETAEKKGFDTGIRVVHPFDDSwTLPVYVANFVLMEYGTGAIFGCPSGDQRDLDFANRYGLPVIPVVMPDAKTFQVTEEAYVDDGVMINSRFLDGLKPEQAFDEVAKLLEQKGERKVNFRLRDWGISRQRYWGCPIPMIHCEDCGVVPVPKADLPVKLPDDIEFDRPGNPLDRHPTWRKCPQCGKDARRETDTMDTFVDSSWYFARFTAPWANE-TEPKAADDWLAVDQYIGGIEHAILHLLYSRFFTRAMRATGHLDLAEPFKGLFTQGMVVHETYRGNGWLPAEVRIEDVGGKRREATGEEAAIGSLEKMSKSKKNTVSPEDITDGYGADTARWFMLSDSPPERDVEWTDDGAAGAHRFIQRVWRLVSIAAETLDA-PAAPEEAGAVSKAAHKILKAIGEDIELFNRAIARIYELANALTAPLAEGDALREAVEILVHVVAPVMPHLAEECWHTLGGTDLVAERPWPVYDPALVVDNEVVLPVQVNGKMRGYLTIARDADQAIEKAVLALDFVQKALEGKAPRKVIIVPQRIVNVVMKLLAIDCAALCAACVYDGREGRSVLGKGHAEHLMAVIDEALKADGDYAGLGAVAVSIGPGSFTGLRVGVSAARGLALALKIPAIGVTTLEALAAEARAPGRPVLAALDAGREEIHAAYDAALYEHVFLARQDLSQQVDALVEQYKGVISANGGSVGRVENWGLKSLTYRVNKNRKAYYTLMDLNCPPAALNEMERQMGLSEDVLRFLTVKVEAHEEGPSAMMQKREERSER-GGFGMQVILLERVSRLGQMGDTVKVKDGFARNFLLPQGKALRANEANKKKFEGQRAQLEARNLERKSEAQVAEKLDGKSFIVS-AGETGQLYGSVSTRDIADLLTAEGFSVNRNQIQL-NPIKTIGVTNVIALHPEVEVTISLNIARVQFICQNCGSVHQRWAGKCDACGEWNTLVEEGTSSGPNTRAR-KGRAVLTSLSGDIEDAPRISGIELDRATGGGFVRGSALLVGGDPGIGKSTLLTQAAAALASKgHRIVYVSGEEAVAQIRLRAQRLGVADTPVELAAETNVEDIATIADGRRPDLVILDSIQTLWTDMADSAPGTVTQVRASAQAMIRYAKSTGAAIVLVGHVTKEGQIAGPRVVEHMVDAVLYFEGEGGHHYRILRTVKNRFGPTDEIGVFEMSDKGLREVANPSELFLGERHAKSPGAAVFAGMEGTRPVLVEIQALVAPSTLGTPRRAVVGWDGARLSMILAVLEAHCGVRFGTHDVYLNVAGGYRISEPAADLAVAAALVSSLTGLALPADCVYFGEISLSGAVRPVAHAQRLKEAEKLGFGSAVLPLGSGISAAQVKELRDLTGAGMMDCKAALTETNGNIEEAVDWLRKKGISKADKKAGRTAAEGLIGVDSVREAAIIEVNSETDFVARNEQFQEIVRVAKVALAYGTTEVSAAKYPGSDKSVTdAVGTIGENMSFRRSAKLTvpHGAVATYVHNAvadglgKLGVLVAIETTGNEFGRQVAMHVAATNPLALTAEQIDPAAVEREKAIFADQARQSGKPEAIIEKMVEGRLRKFYEEVVLLKQAFVLNPDTVEQALKDAEAKISAYLRFALGEGIEKEETDFAAEVAAAVKKPYRRVLLKASGEALMGQHFGIDVSVVDRIAADIAEARALGIEVGVVIGGGNIFRGVAVASKGGDRVTGDHMGMLATVINSLALRTSLNKIGVDAVVLSAIAMPELCESFSQRQATAYMNQGKVVIFAGGTGNPFFTTDSAAALRAAEIGADALFKGTQVDGVYSADPKKDPNATRFERISHAEVIKGLSIMDTAAIALARENNIPIIVYSIHEKGGFGDILRGGGRCTIVDLKRRMDGAIAFKHDLASLRTGRASSNLLDAIQVQAYGTTMPINQVANVSVPEPRMISVSVWDKSMVGAVDRAIRESNLGFNPIVDGTNLRIPLPELNEQRRKELVKISHGYAENARVAVRHVRRDGMDLKKAEKDGDISEDDQRKRSDQVQKLTDETISTIDLLSDKEAEIMQ-IALYAGSFDPLTNGHLDVLKASLAVADTVYAAIGTHPGKTPLFSFDERVKLIEAATAGRIVVAFDGLVIDAARKHGASIMIRGLRDGTDLDYEMQMAGMNETMAPELQTVFLPASPSVRTITATLVRQIASMGGDIRPFVPAAVAALTAKFMRIVGGQFRGRPLATPDHAIRPTTDRAREAVFNVLAHRFDARVLDLFAGTGALGLEALSRGASYGVFIEE-AEGRGLIRNVEAFLTGRTKIFRRDAT-ALGAGTAFGLVFADPPYGKGLGERALRSARGGWLPGALVVEEAG
>366602|Caulobacter_sp._K31
TGKLVQVIGAVVDVEFTE-LPAILNALETNTGQRLVFEVAQHLGQNTVRAIAMDATEGLVRGQEVRDTGQSIRVPVGPGTLGRIMNVIGEPIDEQGPIKSDIRTIHRDAPTFAEQTNTAEVLVTGIKVIDLMCPYTKGGKIGLFGGAGVGKTVTMQELINNIAKAYGGYSVLAGVGERTREGNDLYHEMIESNVV-------DRCALVYGQMNEPPGARARVALTGLSIAEYFRDEGKDVLLFVDNIFRFTQAGAEVSALLGRIPSAVGYQPTLATEMGNLQERITSTNKGSITSVQAIYVPADDLTDPAPAASFAHLDATTVLSRDIAAQAIFPAVDPLDSTSRIMDPLIIGQEHYDVARSVQEVLQQYKSLKDIIAILGMDELSEEDKLTVARARKISRFLSQPFHVAEQFTNTPGAFVSLKDTIRSFKGIVDGEYDHLPEAAFYMVGPIEEAVAKAEKLWNKVCTVLKRELGAAFGSWIAPAVREGPSGDVVVVTPTGIARDWIRRSAWRRVELWA-NDATGRRLDLKSRLEFEGAGYEAAEPIIVPV-DVPALAPTKPSPVQ----GLQERFTFDTFVPGPANEFAHAVARRVASWADGHFNPVLFHGPYGFGKTHLLNALAWEAMQAPTKRVVYLTAERFLSTFVRAVMDRQTAAFKEELRGADLLIIDDVHFIAGKQSSQEELFHTLTALVEDGRRVVFSSDRAPAAMTEMDARLRSHLSAGLVCGLPADRALRIGILERKLQQHEPTLRAEVLNFLADRFTDSVRELEGALNTLSARAGEGVRLTLEEVQAILRPHLRAGEKRITIDDIQKATSEHYGMKQVDLLSERRNRAIARPRQAAMWLAKQLTTRSLPDIGRRFGGRDHTTVLHAVRRIEALRADPVLSQDLETITRMAKEPARVKKRERKNITSGVAHVNASFNNTMITITDAQGNTISWSSAGAMGFKGSRKSTPYAAQMAAEDAGKKAAEHGVKTLEVNVSGPGSGRESALRALQAAGMTITTIRDVTPIPHNGCRPPKRRRVAKYKIDRRMGENLWGRPVN---QRSYGPGQHGQRrKQKVSDFGLQLRAKQKLKGYYG-NLEKQFSRTYEEAARRKGNTAENLVGLLESRLDAIVYRAKFVPTVFAARQFVNHGHVTVNGKRVNIASYRCKIGDVIAVREKSRNMALVLEAVAS-SRDFCEYITVDAKGLEASFIRVPELSEVPYPVEPNLVVEFYA-MIGRLRGAVAEIGEEEALIDVMGVGYVVRCGSRTLQRLPALGEEALLHIESQWSESAGLLYGFTREDRRAFVLLQAIQGVGPKAAMAVLDVLSPAELASAVAREDKAAVGRASGVGPKLALRIVTELKDKP-ITDGVLTAPGAVAAAPAKAAP-TGDAVAALMGLGVAEVARRVVEAAAA-KLGEATVQALIK--RYNPKDTEPKWRAAWASNTFLTITPDARPKYYVLEMFPYPSGRIHMGHVRNYAMGDVVARYKRAQGFNVLHPMGWDAFGMPAENAAMERGVHPKWTYDNIAAMREQLKALGLSIDWSREFATCDPEYYGKQQAWFLHLLKRGLVYRKEASVNWDPVDMTVLANEQVIDGKGWRSGATVEKRKLTQWFLRITDYADALIDGLKTLDRWPEKVRIMQENWIGRSKGLRFTFFDHAGLEVYTTRPDTLFGASFVGIAPEHPLAEQLAAADPAVAAFVAECRKGTSADIEGAEKLGRDTGLRVVHPLDPTlTLPVWIANFILMDYGTGAIFACPAHDQRDLDFARKYDLPVLPVVLPDAATFQVGKEAYVGPGAIFNSEFLDGLDVEAAKTEAVNRIEAMGQGATVYRLRDWGVSRQRYWGCPIPVIHCEACGPVGVPEDQLPVVLPDDVAFDKPGNPLLRHPTWRHTTCPGGKAERETDTLDTFVDSSWYFARFTDPTAAE-ISKAAADHWMPVDQYIGGVEHAVLHLLYARFITRALKDEGLVSVEEPFAGLFTQGMVTHEAY--AGWVPSDVVIAE--GATRRAAGEPITIGDIEKMSKSKKNVVAPEDIFEAYGVDAARLFVMSDSPPERDVQWTNSGVEGSWRFTHRVWN-EFESQPAGDADSAAA---VALRKGAHRLIGFVTDSIEFFNSGVARLYEFLNMLKAAPAEGQVLAEALEILARLISPFTPHLAEEAWAHLGKAGMVVDAPWPKADAALAADDERVLPIQINGKRRGEIKVKAGTAEEVEKIALADPAVLAHLEGLTVRKVIVVKDRIVNIV--ILAIDTCLASSVAVLDDVVARSEMTRGHQERIAVLTREVMAEAGKFPDLTRIAVTVGPGSFTGLRVGLSFAKGLAAALSIPCVGINTLEALAATS--SATGVAGVLDAKMGQVYLQFDSAFYEHVVIARQDISQQAEALNEQLKALLEENGGHIAKIEYWGLRNLTYRIKKNRKGHYSLLAIDAPAAAVKEMERQLLINEDVLRFMTIRVEELDLELSPVLARRDRERERRDDFAMKVILLERVEGTGVLGDVVTVKDGFARNFLLPRHKALRANSANLKSFEVQRAEIEARNVKNREAAKSGEGLDGKQYVIRQAGESGQLYGSVAGRDVADAIKAEGGKVDRSMIVLDKPIKTLGVHEVVKLHAEVTVTVTLNIA--VYACQSCGAVTTKWSGQCSACQSWNSLVEETGVRAPALSTKR--TRLTGLESD--PAPPRITGVEFDRVCGGGVVPGSAILIGGDPGVGKSTLLLEVVAKASKG-VNCAYISGEEAVAQIRGRAERMGFAQAPVKLAAESSLRDILDGLKRDNFDLVVIDSIQTMWSDAHEAGPGTVTQVRACAQELVRLAKKKGVAILLVGHVTKDGQIAGPRVVEHLVDAVLSFEGERGYPFRILRGAKNRFGATDEIGVFEMGDSGLREVKNPSALFLNEGGERAAGAAVFAGIEGSRPVLVEFQALVAPSAYGTPRRAVVGWDSGRLAMVLAVLESRCGLGFGNKDVYLNVAGGLRITEPAADLAAAAALASSALDIALPQDCVVFGEVSLSGEVRPVSRMTRLKEAAKLGFGRALGPLSGGVTAALVKELREKSGVGMMDCKKALVENNGDIDASIDWLRAKGLSKAAKKADRVAAEGLVGIVVGMIAAAVEVNAETDFLSRNELFQTAVRIARAGLDNEVEAISAAKTEVVDLLTH-LIATIGENMVLRRSAAVA--HGAVASYIHNAtapdlgRIGVLVAIEGAGDELGRKIAMHVAATAPLSLSPDDLDQAAIEKERQIFTEQALESGKPPAVVEKMVEGRIRKFLEEVVLLKQAFVMNPDTVEQLVAEAGKEVKGFVRLALGEGVEKPEGDFAAEVAAMTGHPYRRVLLKVSGEVLMGTPYGIDTKTVESVAEDIREIVQSGVELCLVIGGGNIFRGMAGAAKGMERSSADYMGMLATVMNALAMQDALERIGVSTRVQSAIPMATVCEPYIRRRAQRHLEKGRVVIFAAGTGNPFFTTDTAAALRAAEMQCDALFKGTSVDGIYSADPKKDPDAKRYDTLSYMDVLRDLKVMDASAVALMRDNNIPIVVFSIKGRGNLLNVLRGGGVHT-----DRMDKAVSLKEDFAGLRTGRASSGLLDQIMVNAYGSMVQLNTVASISVPEPRQINVNIWDKGVVSAVEKAIRNSDLGLNPVVEGNNLRIPIPPLTEERRKDLVKIAGKYAEAQKVAVRNIRRDANDLKKAEKASVISEDELKKMETEVQKITDGAIKQVDALKTKEQEIMQ--GLYPGTFDPVTNGHLDIIGRAVKLVDKLVIGVAVNIGKGPLFTLEERVATLERETAAQIVRPFDTLLMYFAREVGAQMIVRGLRAVADFEYEFQMTAMNQQLDREIETVFLMADPRHQAIASRLVKEIAALGGDVHKFVPPGVAQLLAKLMRIVSGQYRGKAIVTPGDTTRPTSDRARQAVFNILAPELGARVIDLFAGSGALGLEAMSRGAAFCLFVETDAARGAIRENLEAFGFGQSRVHRRDATDLPAAGAPFTLAFLDPPYAKGLGEKALAELVGGWLPGAVMFERRP
>754520|Rhizobium_leguminosarum_bv._trifolii_CC283b
VGRVTQVIGAVVDVAFEGELPKILNALETNNGNRLVLEIAQHLGENVVRTIAMDSTDGLVRGQEVTDTGSPIMVPVGNETLGRIMNVIGEPVDEAGPLVTAHRSIHQDAPTYVEQSTEAQILVTGIKVVDLLAPYARGGKIGLFGGAGVGKTVLIMELINNVAKAHGGYSVFAGVGERTREGNDLYHEMIESNVNkhgggegSKAALVYGQMNEPPGARARVALTGLTVAEHFRDQGQDVLFFVDNIFRFTQAGSEVSALLGRIPSAVGYQPTLATDMGQMQERITTTTTGSITSVQAIYVPADDLTDPAPATSFAHLDATTVLSRSIAEKGIYPAVDPLDSTSRMLDPLVVGEEHYEVARKVQSTLQRYKALQDIIAILGMDELSEEDKVAVARARKIERFLSQPFFVAEVFTGSPGKLVALEDTIKGFKGLVNGEYDHLPEAAFYMVGSMDEAVEKAKKLFERVSARLKAQVGDVYASWFARLKLSVSKSVVRLSVPTTFLKSWINNRYLDLIGLF-AEDPEILKIEVLVRTATRDAAVPEAAPTMRTSQAGQAVQQAVAAPASLFGSPLDSRFTFDTFVEGSSNRVALAAAKTIAEAGQGAFNPLFIHSTVGLGKTHLLQAVANAAVNPRALRVVYLTAEYFMWRFATAIRDNDALTLKDSLRNIDLLIIDDMQFLQGK-MIQHEFCHLLNMLLDSAKQVVVAADRAPWELESLDPRVRSRLQGGVAIELAPDYEMRLEILKRRLEDPSLEIPAELLQHVARNVTASGRELEGAFNQLVFRRSFEP-LSIERVDELLAHLVGSGERRVRIEDIQRIVARHYNVSRQELVSNRRTRVIVKPRQIAMYLSKTLTPRSFPEIGRRFGGRDHTTVLHAVRKIEELISD------------MAKEAVRVRRRERKNISSGVAHVNSTFNNTMITITDAQGNAIAWSSAGAKGFKGSRKSTPFAAQIAAEDCAKKAQEHGMKSLEVEVCGPGSGRESALRALQAAGFMITSIRDVTPIPHNGCRPRKKRRV-----------------------REYGPGQHGQRrKGKLSDFGVQLRAKQKLKGYYG-DLEKQFRAIFAEADRRKGDTSENLIGLLESRLDAIVYRAKFVPTVFAARQFVNHGHVTVNGVRVNIGSYRCKAGDVIEVREKSKQLVTVLEAVSLAERDVPDYIEVDHNKMVATFGRVPTLSDVPFPVEPHLVVEFYSRMIGKLKGTIDEIGEDYVLVDVHGVCYVAHCSARTLSKLGSAGEACVLFIETYVREDQLRLFGFTALEREWFNLLQSVQGVGAKVALAVLSTLTPGELANAIALQDRAAVSRAPGVGPKVAMRLVTELKNRAPAFAGAIIALKQELGEGVAAAP-VADAVSALTNLGYSRDAANAVAKAAGDGADAKLIRLGLKTERYNPRDAEPRWQQKWNEKVFETDNADPREKYYVLEMFPYPSGRIHMGHVRNYAMGDVVARYKRARGYNVLHPMGWDAFGMPAENAAMERGVHPAWTYQNIGSMKAQLKAMGLSLDWSREFATCDVEYYQQQQHLFLDFLEKGLVYRKQSKVNWDPVDNTVLANEQVIDGRGWRSGALVEQRELTQWFFKITDFSQDLLDALDTLDQWPEKVRLMQKNWIGRSEGLTIRWIVGEEVTVYTTRPDTLFGASFLAIAADHPLAKDAAAKNPAIEAFCEECRRGTSAALETAEKKGMDTGIRVRHPLDSW-ELPVYIANFVLMDYGTGAIFGCPSGDQRDLDFARKYGLPVVPVVMPDGDAANFSDTAYDGDGVMINSRFLDGKTTEEAFNIVADRLSAAGERKVNFRLRDWGISRQRYWGCPIPVIHCDDCGVVPVPKEDLPVKLPDDVTFDQPGNPLDRHPTWRHVSCNGKDARRETDTMDTFVDSSWYFTRFTAP-WEEPTDPQAANRWLPVDQYIGGIEHAILHLLYSRFFTRAMRETGHVAATEPFKGLFTQGMVVHET-YGARWVPADIRIEDGKRRAFT-NNEEVAIGSIEKMSKSKKNVVDPDDIIASYGADTARFFVLSDSPPERDVIWSEAGVEGAHRFTQRLWRLISEA-ADALAAAAIDGDALSISQAAHKTLKAVQNDYDLFNKAVARIYELVNALAAPMTAGDAARDAAEILIQLVSPMTPHLAEECWAALGNAGLLARASWPQYDETLVIENDVVLPVQINGKKRAELTISRDADQAVTDAVLDLDAVKNALNGQPPKKIIVVPQRIVNIVMIILALDTAGDCAAAVYDGTLEASDIGKGHAEHLIGIVDRALDQAGALSHIDRLAVTIGPGSFTGIRVGVAAARGFALSLNVPAVGITTLEVMASAQRDPHRAVLAAMDAKRDEIYLQFAAALYEHVFLARQDISQQVDALVEQYKGVIEANGGKVGRIENWGLKSLTYRIKKNRKAHYALMDIDAPAAAVQEMERQMRISEDVLRYMTIAVKHEE-GPSAMMQKRDRD--------MEVILLERISKLGQMGETVKVRDGFARNYLLPLGKALRANAANKTRFEAERATLEARNLERKSEAKVADVLDGKSFIVRSAGETGQLYGSVAARDVVEILAAEGFNIGRNQVHL-NPIKSIGLHKVLQLHAEVEIHVELNVARTQFICQSCGTVHNRWAGKCENCGEWNTIVEE----DPGGISGGTPKKRLTALS-EIEEAPRITAMELDRALGGGFVRGSAVLIGGDPGIGKSTLLMQAAAALARRgHKIIYVSGEEAVAQVRLRAQRLAAADTDVMLAAETNVEDIATLAEGKRPDLVIIDSIQTLWSELAESAPGTVTQVRTGVQAMIRFAKQTGAAMVLVGHVTKDGQIAGPRVVEHMVDAVLYFEGDRGHHYRILRTVKNRFGPTDEIGVFEMSDKGLREVANPSELFLGERNEKSPGAAVFAGMEGTRPILVEVQALVAPTSLGTPRRAVVGWDSARLSMILAVLEAHCGVRLGQHDVYLNVAGGYRISEPAADLAVASALVSSLAGIALPADCVYFGEVSLSGAIRPVAHTQRLKEAEKLGFSAALLPSAS-----MVKELREKTGAGMMDCKKALAETGGDMEAAIDWLRAKGIAKADKKSGRTAAEGLIGVSSGTKAVVVEVNSETDFVARNDAFQELVRIAKVAVSTDGTVDAVAAATYPAKSVSdAIATIGENMNLRRSTALE--DGVVATYIHNAvsdglgKLGVLVALKSTDKEALRQVAMHIAATAPLAIRPEEVDAAVAERERNVFIEQSRASGKPDNIIEKMVEGRMRKFFEEVALLSQAFVINPDTVAAAIKEAEKEVAGMARLLLGEGVEKEETDFAAEVAAAV-----------------GQGFGIDVTVADRIASDIAEARHMGVEVGVVVGGGNIFRGVAVASKGGDRVTGDHMGMLGTIINALALATSLRKLNIDTVVLSAISMPEICESFSQRATLYHLSMGRVVIFAGGTGNPFFTTDSAAALRAAEMGAEAIFKGTQVDGIYTADPKKYPDATRLDRLTHQEVLRGLAVMDVAAVALARENSIPIIVFSIHEKGGFAEILTGGGLKTIVELKRRMDGAIAFKSDIASLRTGRASANILDPVTIEAYGSRMPLNQVANITVPEPRMLSVSVWDKSMVSAVERGIRESNLGLNPIVDGQNLRIPLPELNEERRKSLVKVAHDYAEKSKVAIRHVRRDGMDLKKAEKDGVIGQDESRAQSERVQKMTDETISEIDLLGEKEKEIMQ-TAFYPGSFDPITNGHVDVLVQALNVVEKVIVAIGIHPGKAPLFSFEERAELAQALPGGDIVVAFDNLVVDAARTHGATLLIRGLRDGTDLDYEMQMAGMNRTMAPDLQTIFLPAGTASRPITATLVRQIAAMGGDVSAFVPAAVLALTSK-VRIVGGEFRGRPLAVPSNEIRPTADRTRESLFNILSPECDGRILDLFAGTGAVGLEAVSRGCRHALFVENSEGRALLWENIDALGHGRTRILRRDATDL-GVGEPFDVLFADPPYGKGLGEKAMAAAAGGWLPGAIVLEEAP
>375|Bradyrhizobium_japonicum
VGRVTQVMGAVVDVQFEGHLPAILNSLETNGNIRLVLEVAQHLGESTVRTIAMDVTEGLVRGQEVTDTGQPIAVPVGDGTLGRIMNVIGEPIDEAGPIKSEGRAIHQEAPTYTDQSTEAEILVTGIKVVDLLAPYAKGGKIGLFGGAGVGKTVLIQELINNVAKAHGGYSVFAGVGERTREGNDLYHEFIESSVK-------SKCALVFGQMNEPPGARARVGLTGLTVAEHFRDQGQDVLFFVDNIFRFTQAGSEVSALLGRIPSAVGYQPTLATDMGALQERITTTQKGSITSVQAIYVPADDLTDPAPATSFAHLDATTVLSRAISEKGIYPAVDPLDSTSRMLSPLVVGQEHYDTARQVQQVLQRYKSLQDIIAILGMDELSEEDKLTVARARKIERFLSQPFHVAEIFTGSPGKFVDLADTIKGFRGLCEGKYDHLPEAAFYMVGTIEEAVEKGKKLWSRVKSRLRSNVGDVYTSWFARMDLEVQEESVRLSVPTRFLKSWIQAHYAERV---SQAEAPEVRIDLTVRSA--VPVMQQEAPAVETRRPAPELRSTVSANHDLGGSPLDPRLTFASFVVGRSNTLAHAAARQVAEGRRGMFNPLYIHAGVGLGKTHLLQAVTWAGN-GNERKVLYLTAEKFMYGFVAALKTQTALAFKEALRGIDVLVIDDLQFLQGKS-TQAEFCHTLNALIDAGRQVVIAADRPPSDLESLDDRVRSRLAGGLVVEMSLGEELRHGILKSRAHHATFDVPEEVLHYLARTITHNGRDLEGAINRLLAHSKLNNPVTLEMAEREVRDLVRPQEKRIKIEDIQRVVARQYNVSRSDLLSSRRTANVVRPRQVAMYLAKTLTLRSLPEIGRRFGGRDHTTVLHAVRKIEALVNDTALSEEVESLKRMGKEATRVRRRERKNIASGVAHVNSSFNNTTITITDAQGNTIAWSSAGTMGFKGSRKSTPYAAQVAAEDVSKKAQEHGMRTLEVEVAGPGSGRESALRALQAAGFTVTSIRDVTTIPHNGCRPRKRRRV-KYKIDRRMGQNIWGRPKSPVNRREYGPGQHGQRrKGKLSDFGVQLRAKQKLKGYYAnISERQFHGIYVEASRLKGDTGENLIGLLERRLDAVVYRAKFVSTIFAARQFINHGHIKVNGRKVNISSYQLKVGDVIEVKEASKQLAHVLEASQLPERDTPDYLEVDHGKMTAKYVRIPGLSDVPVQMEPHLVVEFYSRMIGKLKGLIDSYGEDYVLLDVGGVGYQVHCSARTLQHLPAPGEAAVLSIETYVREDQIKLFGFTDQEREWFRLLQTVQGVGAKVALAVLGTLAPADLANAIALRDKAAVARTPGVGPKVAERIVTELKDKAPAFAN-VPAVVHLAGAVDDQRAPVADAISALVNLGYQPQAAAIASRSAGENAEAQLIRLGL-SERYNARDAEPRWQAAWDQAIFVSKNDDSRPKYYVLEMFPYPSGRIHIGHVRNYTLGDVLARFMRAKGFNVLHPMGWDAFGLPAENAAIERKVAPKWTYDNIAAMKKQLRSIGLSLDWSREFATCDPSYYKHQQKMFLDMLAAGLAEREKRKLNWDPVDMTVLANEQVIDGRGWRSGAIVEQREMSQWVFKITKYSQELLSALDGLDRWPDKVRLMQRNWIGRSEGLLVRFLDAEELKIFTTRPDTLFGAKFMAISSDHPLAQAAAAKNPKLAQFIADIKKGTAEIIDTAEKQGFDTGIRAVHPFDSW-KLPVYVANFVLMEYGTGAIFGCPAHDQRDLDFVNKYNLGNTPVVC-EGQDPKITDTAYDGDGRMINSRFLDGMTIEQAKDEVAKRLEGAGERQVNFRLRDWGISRQRYWGCPIPVIHCPKCDVVPVPDADLPVTLPDDATFDRPGNALDHHPTWKHVTCPGGKAQRETDTMDTFVDSSWYFARFTDPWNENPTTPAVANRMLPVDQYIGGVEHAILHLLYSRFFTRAMKATGHIALDEPFAGMFTQGMVVHETY--AGYVPAEVKIEGGNGRRALTSGEDIQIGPIEKMSKSKKNTVDPDDIIETYGADVARWFMLSDSPPDRDVIWSDERVQGASRFVQRLWRLVNDAVELGQAAPSFSPDATALRKAAHGALDKVTTGIELFNVCLAHIREFANAFSEVPGQPDAAREASQILVQLCSPMMPHLAEECWQVLGHSGLVSEADWPQIERDLLVEDSVTLVVQVNGKKRGEVTVATAAENEIEAAVLALDAVKLALDGKPVRKVIIVPKRIVNVVMLILAIDTALACAAAVLDGQLAEESMKRGHAEALMPMIARVMQSADAFTSLDRIAVTVGPGSFTGLRVGISAARGLALAAKRPAVGLTTLSAYAATVVGGTAPVISAIDARHDHVYFQ---ALYEHVFLARQDASQQVEELTAQMTGIVEGLGGKVTKTENWGVRSLTYRMNKNRKAHFVLLNIDAPSAAIAEIERQERISEDVIRYLSVRVEELEEGPSAMMRKADRDRER-DDRGMEVILLERVSKLGQMGEVVKVRDGYARNFLLKRGKALRATADNRAKYDGMKAELEARNLQSKGEAKIAEKIEGKNIIVRQASEAGQLFGSVTVRDVVAAFEADGVSLSRPQVQLD-PIKTIGKHTIVAVHPEVEVEVSVTV--LSFVCQNCGAAYNRWQGKCESCGEWNTLAEEDTTGSPSIRKRGT----LESLAGS-PDAPRLSGMELDRVTGGGFVRGSVLLVGGDPGIGKSTLLTQATSMMARAgHRIVYISGEEAVAQVRLRAERLGLSDAPVQLAAETSVEDIVTLSEGAVPRLIVIDSIQTMWTDTVESAPGTVTQVRASAQALIRFAKKTGAAIILVGHVTKDGQIAGPRVVEHMVDAVLSFEGEGSQQFRILRAVKNRFGPTDEIGVFEMTGLGLREVTNPSELFLSERDLGTPGTAVFAGIEGTRPVLVELQALVAPTSLGTPRRAVVGWDQSRLSMVLAVLEAHCGVKLSGHDVYLNVAGGLRINEPAADMAAAAALVSSLVNAQLPTDAVYFGEISLSGVIRPVAQTARLKEAVKLGFKRAVLPES--ITAAMVKDLRESTGAGMMDCKAALTENDGNMEAAQDWLRKKGLSKAAKKSGRVAAEGLIGALTGTKGVVVEVNSETDFVARNGQFQGLVKVAQVAFD-VGADVEKIKAAIEAAIND-AIATIGENMTLRRAASLEvtQGVVSSYVHGAvvegagKMGVIVALEGADEALGRQIAMHVAATNPLALEPSGLDPAVVKREKDVLADKYRQQGKPENVIEKIVESGLKTYYKEVCLLEQAFIHDTGSVAQAVKEAEGKIAGFVRYALGEGIEKQESDFAAEVAAAS-DPYRRVVIKLSGEYLAGQGFGIDQPTLDRVADDLIAARQLGTEVAVVIGGGNIVRGVEVSSQGVSRTTGDTMGMLATMMNCLALEATIERKGTPARTLSAFVMPEISELFTRTAAHKYLAEGRIVLLGGGTGNPFFTTDTTAVLRAAEIGAEAVLKATNVDGVYSADPKKDPTATRFDRLTHSQAIGGYKVMDATAFALARETLLPIIVFSIAEPGSIGAVLRGGGHGTVV-VKRRMQGAVALKHELGGLRTGRASASMLDPVQVEAYGSHMPLNQLATVSVPEPRLISVQVWDKSMVKPVEKAIVDSNLGLSPATEGQVLRLRIPELNEERRKELVKVAHKYAEAAKVAARHVRRDGLDLKKLEKNHEMSEDDQKRHADDVQKATDGTISEIDLLAAKEKEIL-RIAFYPGSFDPITNGHLDVVRNSVPLCDRLVVAIGVHPGKKPLFSTEERLKMLHDVAAGTLAVTYDDLAVTAARRHGATVMIRGLRDGTDLDYEMQLAGMNGAMAPDVQTVFLPASPAVRPITGTLVRQIAAMGGDISTFVPPLVALLKAKFMRVVGGRLRGRNLASPSRDIRPTADRLRESVFNILVHAIDARVLDLFAGTGALGIEASSRGAKF-TLFVDNAEARALLRNVETLGLGTTKVYRRDATDLPAPVEPFSLVFLDPPYGKGFAEKALVSLRGGWLPGALVVEE--
>565050|Caulobacter_vibrioides_NA1000
TGRLVQIIGAVVDIEFDGALPAILNAVETNTGQRLVFEVAQHLGQSTVRAIAMDATEGLVRGQPVRDTGEPIRVPVGPGTLGRIMNVIGEPIDEQGPIRSDIRTIHRDAPSFAEQTNTAEVLVTGIKVIDLMCPYTKGGKIGLFGGAGVGKTVTMQELINNIAKAYGGYSVLAGVGERTREGNDLYHEMIESNVV-------DRCALVYGQMNEPPGARARVALTGLSIAEYFRDEGKDVLLFVDNIFRFTQAGAEVSALLGRIPSAVGYQPTLATEMGNLQERITSTNKGSITSVQAIYVPADDLTDPAPATSFAHLDATTVLSRDIAAQAIFPAVDPLDSTSRIMDPLVIGEEHYTVARRVQEVLQQYKALKDIIAILGMDELSEEDKLVVARARKIQRFLSQPFHVAEQFTNTPGAFVQLKDTIRSFKGIVDGEYDHLPEGAFYMVGPIEEAVAKAEKMWSKVCVALKRELGAAFGSWIAPAMREAATGDVVLVTSTGIARDWIRRSAWRRIELW-AHDATGRRIDLKSRLEFEAAGAYVATPKVAEPEVLPV-STDVVAPSASPRTGLQERFTFETFVPGPANEFAHAVARRIANWADGHFNPVLFHGPYGFGKTHLLNALAWEAMNAPEKRVVYLTAERFLSTFVRAVMDRQTAAFKEELRAADLLIIDDVHFIAGKQSTQEELFHTLTALVGEGGRVVFSADRPPSAMTEMDAHLRSHLSAGLVCGLPADRNLRLGILERKIQTFEPSIRPEVMQFLADRFTDSVRELEGALNTLSARAGEGLRMTLDEVQAILRPHLRSGEKRITIDDIQKATAEHYGMKQADLLSERRNRAVARPRQAAMWLAKQLTTRSLPDIGRRFGGRDHTTVLHAVRRIEALRADSALSHDLETLTRMAKEPARVKRRERKNITSGVAHVNASFNNTMITITDAQGNTISWSSAGMMGFKGSRKSTPYAAQMAAEDAGKKAAEHGVKTLEVNVSGPGSGRESALRALQAAGMTITTIRDVTPIPHNGCRPPKRRRVAKYKIDRRMGENLWGRPVNSR---SYGPGQHGQR-KSKVSDFGLQLRAKQKLKGYYG-NLEKQFSRTYEEAARRKGNTSENLIALLESRLDAIVYRAKFVPTVFAARQFVNHGHVTVNGKRVNIPSYRCKAGDVIQVREKSRNMALVLEAVA-SNRDFAEYVSVDAKSLSATFVRAPELSEVPYPVEPNLVVEFYA-MIGRLRGAVAEVGEEEALIDVMGVGYLVRCGHRTLQRLPALGEETLLHIESQWSESAGLLYGFTREDRRAFVLLQAIQGVGPKAAMAVLDVLSPAELASAVAREDKAAVGRANGVGPKLALRIVTELKDKPI-TDGVLSAP--TSSAPSAPAKPTGDAVAALMGLGVAEVARRVVEA-AAAELGEATVQALIK--RYNPKDTEPKWREAWAKDVFKTGENDGRPKYYVLEMFPYPSGRIHMGHVRNYAMGDVVARYKRAQGFNVLHPMGWDAFGMPAENAAMERGVHPKWTYDNIAAMREQLKSLGISVDWSREFATCDPEYYGKQQAWFLRLLKRGLVYRKEASVNWDPVDMTVLANEQVIDGKGWRSGAVVEKRKLTQWFLRITDYADALIDGLKTLDRWPDKVRLMQENWIGRSKGLRFKFFDMAGLEVYTTRPDTLFGASFVGIAPEHPLAEQLAAANPQIQTFIADCRKGTSAEIESAEKLGYDTGLRVKHPLDPSiTLPVWIANFILMDYGTGAIFACPAHDQRDLDFARKYDLPVLPVVLPNGEDPTVGKEAYVGPGKIFNSKFLDGLDVEAAKAEAIARIEAAGQGATVYRLRDWGVSRQRYWGCPIPVIHCEACGVVPVPEDQLPVALPDDVTFDKPGNPLLRHPTWRHTTCPGGKAERETDTLDTFIDSSWYFARFADTQAAE-VGKDAADHWLPVDQYIGGVEHAILHLLYARFITRALKDEGLLSVEEPFAGLFTQGMVTHEAY-NG-WVPSDVVITEGSTRTAAKTGAPIIIGDIEKMSKSKKNVVAPEDIFEAYGVDSARLFVMSDSPPERDVQWTNSGVEGSWRFTHRLWNE-FDSQPAGDAD--SDEAALALRKAAHKLIGFVTDSIEFFNSGVARLYEFLNALKAAPAEGQVLAEALNILARLVAPFTPHLAEEAWARMGGEGMVVDAPWPKADPALAADDERVLPIQINGKRRGEIKVKAGAPDEVTKIALADPNVMAHLEGLTVRKVIVVKDRIVNIV--ILSIDTCLASSVALLDEHVTRTEMTRGHQERIGILAREAAAEAGAFEDLTRIAVTVGPGSFTGLRVGLAFAKGLATALSIPCVGVNTLESLAFGT--F---AVALIDARMDQVYMQFV-AFYEHVVIARQDISQQAEALNEQLKALIEENGGHIAKIEYWGLRNLTYRIKKNRKGHYSLLAIDAPAPAVKEMERQLLINEDVLRFMTIRVEELDLELSPVLARRDDRPERREDFGMKVILLERVEGTGVLGDEVTVKDGFARNYLLPRGKALRATKANLATFEAQRAEIEARNVKNRESAKNGEALDGTQYIIRQAGESGQLYGSVAGRDVADAIKAEGGKVDRSMVVLDKPIKTLGVHEVVKLHAEVTITVTLNIA--VYACQSCGAVQTKWSGQCSACQSWNTLVEE-VSAKPGALAKRRG--L-TGLE-ETAPPPRITGVEFDRVCGGGVVPGSALLIGGDPGVGKSTLLLQVCASAARG-VSCAYISGEEAVEQIRGRADRMGLAKANVSLAAETALRDILDGLKRDNFDLVVIDSIQTMWSDAHEAGPGTVTQVRACATELVRLAKKKGVAILLVGHVTKDGQIAGPRVVEHLVDAVLSFEGERGYPFRILRGAKNRFGATDEIGVFEMGDVGLREVKNPSALFLNEGGERAAGAAVFAGIEGSRPVLVEFQALVAPSAYGTPRRAVVGWDSGRLAMVLAVLEARCGLGFGDKDVYLNVAGGLRITEPAADLAAAAALASSALDVALPQDCVVFGELSLSGEVRPVSRMTRLKEAAKLGFGRALGPLAGGITAALVKELREKSGVGMMDCKKALAENNGDIEASIDWLRAKGLSKAAKKADRAAAEGLVATAEGETATAVEVNAETDFVSRNDLFQGAARIAGAALGGSVDAITAAKGEVQDHLTN-LIATIGENMMVRRAATVE--NGVVASYIHNAtapdlgRIGVLVAVKAALRELGRKIAMHVAATSPLSLSPDDLDPAAIEREKAVFTEQALESGKPAAVVEKMIEGRIRKFLEEVVLLKQAFVMNPDTVEQLVAETGAAVKGFTRLALGEGVEKKQDDFAAEVASMTGPQYRRILLKVSGEVLMGTPYGIDTNTVQSVAEDVAEIVKSGVELCLVIGGGNIFRGMAGAAKGMERSSADYMGMLATVMNALAMQDALERIGVETRVQSAIPMATVCEPYIRRRAQRHLEKGRVVIFAAGTGNPFFTTDTAAALRAAEMQCDALFKGTSVDGVYTADPKKDPTAQRYDRLSYMDVLKDLRVMDASAVALMRDSNIPIVVFSIKGRGNLLTVLRGEGTHTVV---DRMDKAVALKEEFGSLRTGRASASLLDQVMVEAYGSTTPLNAVASVSVPEPRQINVSVWDRGVVVSVEKAIRASGLGLNPVVEGQNLRIPIPPLTEERRRDLQKIAGKYAEQQKIAVRNVRRDANDLKKAEKDGAIAEDERKKMETEVQKMTDDAIKRIDALKTKEHEIMQ--GLYPGTFDPVTNGHLDIIGRAVKLVDKLVIGVAINIGKGPLFSLEERVEILERETAAEIVRPFDSLLMHFARDVNAQMIVRGLRAVADFEYEFQMTAMNQQLDREIETVFLMADPRHQAIASRLVKEIATLGGDIGKFVPPGVAQLLAKVMRIVSGQFRGKAIAAPGDATRPTSDRARQAVFNILAPELGARVIDVFAGSGALGLEALSRGASFCLFVETDAARGAIRENIDAMHLGVTRVHRRDATDLPAAGAPFDIVFLDPPYAKGLGEKAVAELRHGWLPGAIMFE---
>1281779|Agrobacterium_tumefaciens_str._Cherry_2E-2-2
AGKVTQVIGAVVDVAFE-ELPPILNALETNNGNRLVLEVAQHLGENVVRTIAMDSTEGLVRGQGVVNTGAPIEVPVGPETLGRIMNVIGEPVDEAGPITTAKRAIHQDAPSYVEQSTEAQILVTGIKVVDLLAPYAKGGKIGLFGGAGVGKTVLIMELINNVAKAHGGYSVFAGVGERTREGNDLYHEMIESNVNklgggegSKAALVYGQMNEPPGARARVALTGLTIAENFRDEGQDVLFFVDNIFRFTQAGSEVSALLGRIPSAVGYQPTLATDMGQMQERITTTTKGSITSVQAIYVPADDLTDPAPATSFAHLDATTVLSRSIAEKGIYPAVDPLDSTSRMLDPMIVGEEHYEVARKVQSTLQRYKALQDIIAILGMDELSEEDKLTVARARKIERFLSQPFFVAEVFTGSPGKLVALEDTIKGFKGLVNGEYDNLPEAAFYMVGSMEEAIEKAKKLFERFSARLKAQVGEVYASWFARLKLSVSKSVVRFTVPTTFLKSWINNRYMDLINLVS-EDPDVLKVEILVRSASRRAQTEEAQPVVGVQQATPAAQPAAQGGSGLFGSPLDTRFTFDTFVEGSSNRVALAAAKTIAEAGAGAFNPLFIHAGVGLGKTHLLQAIANAAISPRNPRVVYLTAEYFMWRFATAIRDNDALTLKDTLRNIDLLVIDDMQFLQGK-MIQHEFCHLLNMLLDSAKQVVVAADRAPWELESLDPRVRSRLQGGMAIEIGPDYDMRYEMLNRRQDDPSFEISDEILTHVAKSVTASGRELEGAFNQLMFRRSFEP-LSVDRVDELLSHLVGTGEKRVRIEDIQRIVAKHYNVSRQELVSNRRTRVIVKPRQIAMYLAKMLTPRSFPEIGRRFGGRDHTTVLHAVRKIEELIS-------------MAKEAARIRRRERKNITSGVAHVNSTFNNTMITITDAQGNAIAWSSAGAKGFKGSRKSTPFAAQIAAEDCAKKAQEHGMKSLEVEVCGPGSGRESALRALQAAGFMITSIRDVTPIPHNGCRPRKKRRVAKYKIDRRMGENIWGRPKSPVNRREYGPGQHGQRrKGKMSDFGTQLRAKQKLKGYYG-ELEKQFRATFDEANRRKGDTSENLIGLLESRLDAIVYRAKFVPTVFASRQFINHGHVTVNGVRVNIGSYRCKPGDVIEVRQKSKQLVTVLEAVQLAERDVPDYIEVDHNKMVATYARVPALSDVPYPVEPHLVVEFYSRMIGKLKGSIEEIGADYVLVDVHGVCYVAYCSARTLSKIGSVGEAVVLFIETYVREDQLKLFGFSALEREWFNLLQSVQGVGSKVALAVLSTLSPSELANAIALQDKTMISRAPGVGPKVAVRLVTELRNKAPAFAGA--SASIGLKQELGEGVAVADAVSALTNLGYSRDAANAVAAAL---------------ERYNPRDAEPRWQQKWNEKVFVTDNSDPREKYYVLEMFPYPSGRIHMGHVRNYAMGDVVARYKRARGFNVLHPMGWDAFGMPAENAAMQNKVHPKWTYQNIATMRDQLKSMGLSLDWTREFATCDVEYYHRQQALFVDFMEKGLVYRKQSKVNWDPVDHTVLANEQVIDGRGWRSGALVEQRELTQWFFRITDFSQDLLDELDTLDQWPEKVRLMQKNWIGRSEGLSLRWVPGFDITVYTTRPDTLFGASFLAIAADHPLARELSANNPAIAEFCDECRRGTSAALETAEKKGIDTGVKVVHPLDSW-ELPVYVANFVLMDYGTGAIFGCPSGDQRDLDFARKYGLPVVAVVAPDAANFTIDDTAFTDDGVMINSGFLNGMNTTDAFEAVVQKLSTEGERKVNFRLRDWGISRQRYWGCPIPVIHCEVCGVVPVPKKDLPVKLPDDVTFDVPGNPLDRHPTWRHVSCCGHDARRETDTMDTFVDSSWYYTRFTAP-WEDPTDPKVANHWLPVDQYIGGIEHAILHLLYSRFFTRAMRETGHVGVKEPFKGLFTQGMVVHET-YGTRWVPAELRIENDGTRRALSSGEEVKIGSIEKMSKSKKNVVDPDDIIASYGADTARFFVLSDSPPDRDVIWSEAGVEGANRFVQRVWRIIGEA--AEERVPPATEGELAASKAAHKTLKAVQEDLDLFNKAIARIYELVNALAGVASGGDAARDAVEILIRIIAPMTPHLAEECWSALGNTGLVAQTPWPAFVASLVEENDVVMPVQVNGKKRGELTIARDADQAVRTAALALDAVKSILAGGEPKKVIVVPQRIVNIV-IVLALDTSGDCSACVYDASDVLGECEKGHAERLMAVIDGALEQAQSLQNVGRIAVTIGPGSFTGIRVGVAAARGFALSLGVEAVGVATLETLALHHLLPGRPVAVGLDAKRGEAYLQFGA-LYEHIFLARQDISQQVDALVEQYKGVIESFGGKVGRIENWGLKSLTYRIKKNRKAHYALMDIDAPAAAIHEVERQMRINEDVLRYMTIAVEAHEEGPSAMMQKRDDDRPRRDG--MDVILLERINKLGQMGETVKVRDGYARNFLLPQGKALRANAANKARFETERATLEARNLERKSEAKVAEALEGKSFIVRSAGETGQLYGSVAARDVVEILGAEGFNIGRNQVEL-NPIKTIGLHNVLHLHAEVELQVELNVAKTQFVCQNCGTVHTRWAGKCEGCGEWNTIVEE----DPGGISGGTPKKPLTSLSGEIEEAPRITGIELDRATGGGFVRGSAVLIGGDPGIGKSTLLMQAAAALSRRgHRIIYVSGEEAVAQVRLRAQRLGAAETDVLLAAETNVEDIATISEGKRPDLVIIDSIQTLWSDTADSAPGTVTQVRTGVQAMIRFAKQTGATMVLVGHVTKEGQIAGPRVVEHMVDAVLYFEGDRGHHHRILRTVKNRFGPTDEIGVFEMSDRGLREVSNPSELFLGERNEKSPGAAVFAGIEGTRPVLVEVQALVAATSLGTPRRAVVGWDSSRLAMILAVLEAHCGVKLGQHDVYLNVAGGYRISEPAADMAIASALVSSLAGLALPADCVYFGEISLSGAVRPVSHTQRLKEAEKLGFSAALLPSAS-ITAAMVKELREKSGAGMMDCKKALAETNGDMEAAIDWLRAKGIAKADKKSGRTAAEGLVGVATGHKAVVVELNSETDFVARNDAFQDLIRIAQVALTTNGTVDAVSAATYTGKSVAdAIATIGENMTLRRSAALEvpHGVVATYIHNAagdgigKLGVLVALKSEGDKAVRQVAMHIAATNPLAIRAEEVDAAVAERERNVFIEQARESGKPEAIIEKMVDGRMRKFFEEVALLSQAFVINPDTVGAAVKEASIEVTGMVRLLLGDGVEKEESDFAAEVAAVAKKPYKRVLLKASGEALMGQGFGIDVAVADRIASDIAEARAMGVEVGVVVGGGNIFRGVAVASKGGDRVTGDHMGMLATVINALALATSLRKLSIDTVVLSAIAMPEICESFSQRAALHHLAQGRVVIFAGGTGNPFFTTDSAAALRAAEMGAEAIFKGTQVDGIYSADPKKDPTATRFDELTHSEVLKGLAVMDIAAVALARENHIPIIVFSIHEKGGFAQILTGGGRKTIVDIKRRMDGAIAFKSDIASLRTGRASANILDPVTIEAYGSRVPLNQVANITVPEPRMLGVNIWDKSMVNAVDRAIRESNLGLNPIVDGQNLRIPLPELNEERRKSLVKVAHDYAEKSKVAIRHVRRDGMDLKKAEKDGDIGQDESRGQSEKVQKMTDDTISEIDLLAEKEKEIMQ--AFYPGSFDPMTNGHLDVLIQALNVASKVIVAVGIHPGKAPLFSFEERAGLIKQALAARMVVSFDNLVVDAAREHGARLLLRGLRDGTDLDYEMQMAGMNRQMAPDIQTVFLPAGTSSRPITATLVRQIAAMGGNVDAFVPKAVLALNAKLMRIVGGEFRGRTLAAPSNSIRPTIDRTRESLFNILSPESDTRVLDVFAGTGAVGLEALSRGCRVALFVENGEGRGLLWENIDALGHGRARILRRDATKLGGNIEPFDLLFADPPYGYGHGEKAFAAAHGGWLPGALILEEG-
>1297570|Mesorhizobium_sp._STM_4661
VGKVRQVIGAVVDVQFGDQLPAILNALETNVGNRLVLEVAQHLGENTVRCIAMDSTEGLVRGQDVYDTGAPITVPVGPGMLGRIINVIGEPVDEEGPVDGIERSIHQPAPSYVEQSTEAQILITGIKVLDLLAPYARGGKIGLFGGAGVGKTVLIQELINNVAKAHGGFSVFAGVGERTREGNDLYHEFIESGVNkkgggegSKAALVYGQMNEPPGARARVGLTGLTVAEYFRDQGQDVLFFVDNIFRFTQAGSEVSALLGRIPSAVGYQPTLATDMGALQERITTTTKGSITSVQAIYVPADDLTDPAPATSFAHLDATTVLNRAISEKGIYPAVDPLDSTSRMLDPLVVGEEHYGVARQVQSILQRYKSLQDIIAILGMDELSEEDKQTVARARKIERFLSQPFFVAEVFTGAPGKLVDLADTIKGFKGLCNGDYDHLPEAAFYMVGGIDEAVKKAQRL------QLKARLGEVYSSWFGRMVAEASRGIVRISVPTAFLRSWINGHYLDLIELW-REDPEILKIEIVVRNATRRGVEP-AAPAKMRQQALAAGTAGAPAPAEEFRHNVDPRYTFGSFIEGPSNRVAFAAAKAVAESQSSAFNPLFLHATVGLGKTHLLQAIAAESLQNPKSRVVYLTAEYFMWRFATAIRDNNALTLKEQLRDIDLLIIDDMQFLQGKS-IQHEFCHLINMLLDSAKQVVVAADRPPSELESLEPRVRSRLNGGVALEMAPDFAMRIGMLKAKADDASLDISEEILNHVARTVTGSGRELEGAFNQLLFRQSFEPQITIDRIDEILGHIYRSEPKRVRIEDIQRIVARHYNVSKTELLSNRRTRTIVKPRQVAMYLSKVMTPRSLPEIGRRFGGRDHTTVLHAVRKIEDLSGDNTLAQELELLR-MAKEAARVRRRERKNISSGVAHVNSTFNNTMITITDAQGNSIAWSSAGAQGFKGSRKSTPFAAQMAAEDVAKKAQEHGMRMLEVEVCGPGSGRESALRALQAAGFTITSIRDVTPIPHNGCRPRKKRRVAKYKIDRRLGENIWGR-KSPVNKREYGPGQHGQRrKGKLSDFGLQLRAKQKLKGHYGdVSEKQFRKVYEEADRRKGDTSENLIGLLESRLDAVVYRAKFVPTIFAARQFVNHGHVNVNGKRVNIGSYRCKPGDVVEVREKSKQLVIVLESVGLAERDVPDYIDADHNKMVATFARIPGLADVAVQMEPNLVVEFYSRMIGKLKGTLDEVDEDFCVVDVHGVGYVAYCSARTLAALPAPGEAVVLLIETYVREDLIRLYGFSVLEREWFRLLMNVQGVGAKVALAVLSTMAPADLANAIALRDIAMVSRAPGVGKKVAERIVTELKNKAPAYAGASIGLKQELGEGVAPAP-ITDAVSALVNLGYSRDAANAVAKAAGEGADSKLIRFGL-TERYNPRASEPKWQKAWDAKLFEADNDDPRPKYYMLEMFPYPSGRIHIGHVRNYTMGDVVARYKRAKGFNVLHPIGWDAFGLPAENAARDNNVNPRWTYANIKTMKGQLKSMGLSWDWAREFATCDASYYKHQQKMFLDFWKAGLAERKSAKVNWDPVDMTVLANEQVIDGRGWRSGALVEQRDLTQWFFKITSMAQELLDSLSTLERWPDKVKLMQANWIGRSEGLLIRWLPGEELEVYTTRPDTIFGASFMAIAADHPLAKRTAEDNAELAAFIKDIKRGTAAEIETAEKKGFDTGIRVVHPFDESwTLPVYVANFVLMDYGTGAIFGCPSGDQRDLDFANKYGLPVIPVVMGDARTFQITEEAYTDDGVMINSRFLDGMTPQAAFDEVATRLSGIGERKVQFRLRDWLVSRQRCWGAPIPVIYCDDCGAVPVRAENLPVELPDHLSFDKPGNPLDNHPTWKHVDQCGKPARRDTDTMDTFVDSSWYFARFTDPWNEVMAVVDGKNGWLPVNQYIGGVEHAILHLLYSRFFTRAMKATGHLNVEEPFDGLFTQGMVVHET-YGAGYVPAEVRVDIDGER-KLSDGTPVEIGAIEKMSKSKKNVVDPDDILANYGADTARWFVLSDSPPDRDVIWTEAGVEGAHRFVQRVWRQVSEAA-LALGSAGVSGPALELSRMAHRAAKQVAEDIEIFNKGIARLYELVNAIALAPASGNSAREALEMLVIMIAPMMPHLADECWSTLGGTGFVAERPWPVYDPALVVDSEIVLPVQVNGKKRGDLTIARDADQAVEKAVLALDFVQKALEGKAPRKVIIVPQRIVNVVMKLLAIDCAALCAACVYDAAGGRSVLGKGHAEHLMAIIDEALKAGGGYAGLGAIAVSVGPGSFTGLRVGVSAARGLALALKIPAIGVTTLEALAAEAVAPGRAVLSALDAGREEIHAAYDEALYEHVFLARQDLSQQVDALVEQYKGVISANGGSVGRVENWGLKSLTYRVNKNRKAYYTLMDITCPPAALNEMERQMGLSEDVLRFLTIKVDAHEEGPSAMMQKREERSER-GGFGMEVILLERVSRLGQMGDTVKVKDGFARNFLLPQGKALRANEANKKKFEGQRAQLEARNLERKSEAQVSEKLDGKSFIVS-AGETGQLYGSVSTRDIAELLTAEGFSVNRNQILL-NPIKTIGVTNVIALHPEVEVTVTLNIARVQFICQNCGSVHQRWAGKCDACGEWNTLVEEGTAGGISGPNTAKGRAVLTSLSGDIEDAPRISGIELDRATGGGFVRGSALLVGGDPGIGKSTLLTQAAAALAAKgHRIVYVSGEEAVAQIRLRAQRLGVADTPVELAAETNVEDIATIADGKRPDLVILDSIQTLWTDMADSAPGTVTQVRAAAQAMIRYAKSTGAAIVLVGHVTKEGQIAGPRVVEHMVDAVLYFEGEGGHHYRILRTVKNRFGPTDEIGVFEMSDKGLREVANPSELFLGERHAKSPGAAVFAGMEGTRPVLVEIQALVAPSSLGTPRRAVVGWDGARLSMILAVLEAHCGVRFGTHDVYLNVAGGYRITEPAADLAVAAALVSSLTGLALPADCVYFGEISLSGAVRPVAHAQRLKEAEKLGFGSAVLPLGS-ISAAQVKELRDLTGAGMMDCKAALNETNGNMEEAVDWLRKKGISKADKKAGRTAAEGLIGVDSVREAAVVEVNSETDFVARNAAFQEIVAVAKVALAGKTEAVAAAKYPGSDKSVTdAVGTIGENLGFRRSAKLTvpHGAVATYVHNAvadglgKLGVLVAIETTGNEFARQVAMHVAATSPMALTTEELDPAAIEREKAIFSDQARQSGKPEAIIEKMVEGRLRKFYEEVVLLKQAFVLNPDTVEKALKDAEAKITAYLRFALGEGIEKEETDFAAEVAAAVKKPYRRVLLKASGEALMGQHFGIDVSVVDRIAADIAEARALGIEVGVVIGGGNIFRGVAVASKGGDRVTGDHMGMLATVINSLALRTSLNKIGVDAVVLSAIAMPELCESFSQRQATAYMNQGKVVIFAGGTGNPFFTTDSAAALRAAEIGADALFKGTQVDGVYSADPKKDPNATRFERISHAEVIRGLSIMDTAAIALARENNIPIIVYSIHEKGGFGDILRGGGRCTV-DLKRRMDGAIAFKHDLASLRTGRASSNLLDAIQVQAYGTTMPINQVANVSVPEPRMISVSVWDKSMVGAVDRAIRESNLGFNPIVDGTNLRIPLPELNEQRRKELVKISHGYAENARVAVRHVRRDGMDLKKAEKDGDISEDDQRKRSDQVQKLTDEMISTIDLLSDKEAEIMQRIALYAGSFDPLTNGHLDVLKASLAVADTIYAAIGIHPGKKPLFSFEERVKLIETAKAGRIVVAFDGLVIDAARKHGASIMIRGLRDGTDLDYEMQMAGMNETMAPDLLTVFLPASPSVRTITTTLVRQIASMGGDTRPFVPAAVAALTTK-MRIVGGEFRGRPLATPSNSIRPTTDRTREAVFNVLAPSLGARVLDLFAGTGALGLEALSRGASYGVFIEE-AEGRGLIRNVEAFLTGRTKIFRRDA-SALGAGTAFGLVFADPPYGKGLGERALRSAKGGWLPGALVVEEAG
