# Supplementary material for: Uncovering the basis of protein-protein interaction specificity with a combinatorially complete library
Source: eLife. 2020 Oct 27;9:e60924. doi: 10.7554/eLife.60924 (PMC7669267; doi:10.7554/eLife.60924)
Supplement: Source data 5. [file elife-60924-data5.zip]

Archive with 3 entries (2 files):
- Extendeddata5-ParD2-ParE2model.pdb
- __MACOSX/
- __MACOSX/._Extendeddata5-ParD2-ParE2model.pdb
