# Supplementary material for: Uncovering the basis of protein-protein interaction specificity with a combinatorially complete library
Source: eLife. 2020 Oct 27;9:e60924. doi: 10.7554/eLife.60924 (PMC7669267; doi:10.7554/eLife.60924)
Supplement: Source data 5. [file elife-60924-data5.zip › Extendeddata5-ParD2-ParE2model.pdb]

REMARK   3
REMARK   3 REFINEMENT.
REMARK   3   PROGRAM     : PHENIX (1.18_3845: ???)
REMARK   3   AUTHORS     : Adams,Afonine,Bunkoczi,Burnley,Chen,Dar,Davis,
REMARK   3               : Draizen,Echols,Gildea,Gros,Grosse-Kunstleve,Headd,
REMARK   3               : Hintze,Hung,Ioerger,Liebschner,McCoy,McKee,Moriarty,
REMARK   3               : Oeffner,Poon,Read,Richardson,Richardson,Sacchettini,
REMARK   3               : Sauter,Sobolev,Storoni,Terwilliger,Williams,Zwart
REMARK   3
REMARK   3  X-RAY DATA.
REMARK   3  
REMARK   3  REFINEMENT TARGET : ML
REMARK   3  
REMARK   3  DATA USED IN REFINEMENT.
REMARK   3   RESOLUTION RANGE HIGH (ANGSTROMS) : 2.40    
REMARK   3   RESOLUTION RANGE LOW  (ANGSTROMS) : 46.80   
REMARK   3   MIN(FOBS/SIGMA_FOBS)              : 1.34  
REMARK   3   COMPLETENESS FOR RANGE        (%) : 99.61 
REMARK   3   NUMBER OF REFLECTIONS             : 14314     
REMARK   3   NUMBER OF REFLECTIONS (NON-ANOMALOUS) : 14314     
REMARK   3  
REMARK   3  FIT TO DATA USED IN REFINEMENT.
REMARK   3   R VALUE     (WORKING + TEST SET) : 0.3326
REMARK   3   R VALUE            (WORKING SET) : 0.3311
REMARK   3   FREE R VALUE                     : 0.3452
REMARK   3   FREE R VALUE TEST SET SIZE   (%) : 10.00 
REMARK   3   FREE R VALUE TEST SET COUNT      : 1432      
REMARK   3  
REMARK   3  FIT TO DATA USED IN REFINEMENT (IN BINS).
REMARK   3   BIN  RESOLUTION RANGE  COMPL.    NWORK NFREE   RWORK  RFREE  CCWORK CCFREE
REMARK   3     1   46.80 -    5.16    1.00     1394   155  0.2890 0.3059   0.866  0.805
REMARK   3     2    5.16 -    4.10    1.00     1314   145  0.2906 0.3108   0.814  0.780
REMARK   3     3    4.10 -    3.58    1.00     1297   144  0.3448 0.3158   0.755  0.782
REMARK   3     4    3.58 -    3.25    1.00     1285   139  0.3782 0.3812   0.727  0.713
REMARK   3     5    3.25 -    3.02    1.00     1287   148  0.4148 0.4735   0.639  0.521
REMARK   3     6    3.02 -    2.84    1.00     1248   149  0.4171 0.4570   0.620  0.518
REMARK   3     7    2.84 -    2.70    1.00     1301   134  0.4111 0.4899   0.640  0.401
REMARK   3     8    2.70 -    2.58    1.00     1265   141  0.4444 0.4182   0.581  0.644
REMARK   3     9    2.58 -    2.48    1.00     1253   140  0.4608 0.4637   0.608  0.525
REMARK   3    10    2.48 -    2.40    0.97     1238   137  0.5201 0.5406   0.557  0.418
REMARK   3  
REMARK   3  BULK SOLVENT MODELLING.
REMARK   3   METHOD USED        : FLAT BULK SOLVENT MODEL
REMARK   3   SOLVENT RADIUS     : 1.11    
REMARK   3   SHRINKAGE RADIUS   : 0.90    
REMARK   3   GRID STEP FACTOR   : 4.00    
REMARK   3  
REMARK   3  ERROR ESTIMATES.
REMARK   3   COORDINATE ERROR (MAXIMUM-LIKELIHOOD BASED)     : 0.57    
REMARK   3   PHASE ERROR (DEGREES, MAXIMUM-LIKELIHOOD BASED) : 45.96   
REMARK   3  
REMARK   3  STRUCTURE FACTORS CALCULATION ALGORITHM : FFT
REMARK   3  
REMARK   3  
REMARK   3  GEOMETRY RESTRAINTS LIBRARY: GEOSTD + MONOMER LIBRARY + CDL V1.2
REMARK   3  DEVIATIONS FROM IDEAL VALUES.
REMARK   3    BOND      :  0.003   0.019   1221
REMARK   3    ANGLE     :  0.554   4.264   1655
REMARK   3    CHIRALITY :  0.039   0.120    186
REMARK   3    PLANARITY :  0.003   0.024    218
REMARK   3    DIHEDRAL  : 18.099 179.722    465
REMARK   3    MIN NONBONDED DISTANCE : 2.199
REMARK   3  
REMARK   3  MOLPROBITY STATISTICS.
REMARK   3    ALL-ATOM CLASHSCORE : 7.44
REMARK   3    RAMACHANDRAN PLOT:
REMARK   3      OUTLIERS :  0.00 %
REMARK   3      ALLOWED  :  4.76 %
REMARK   3      FAVORED  : 95.24 %
REMARK   3    ROTAMER OUTLIERS :  0.00 %
REMARK   3    CBETA DEVIATIONS :  0.00 %
REMARK   3    PEPTIDE PLANE:
REMARK   3      CIS-PROLINE     : 0.00 %
REMARK   3      CIS-GENERAL     : 0.00 %
REMARK   3      TWISTED PROLINE : 0.00 %
REMARK   3      TWISTED GENERAL : 0.00 %
REMARK   3  
REMARK   3  RAMA-Z (RAMACHANDRAN PLOT Z-SCORE):
REMARK   3  INTERPRETATION: BAD |RAMA-Z| > 3; SUSPICIOUS 2 < |RAMA-Z| < 3; GOOD |RAMA-Z| < 2.
REMARK   3  SCORES FOR WHOLE/HELIX/SHEET/LOOP ARE SCALED INDEPENDENTLY;
REMARK   3  THEREFORE, THE VALUES ARE NOT RELATED IN A SIMPLE MANNER.
REMARK   3    WHOLE: -2.58 (0.56), RESIDUES: 148
REMARK   3    HELIX: -1.15 (0.47), RESIDUES: 87
REMARK   3    SHEET: -2.65 (0.81), RESIDUES: 11
REMARK   3    LOOP : -2.26 (0.72), RESIDUES: 50
REMARK   3  
REMARK   3                  min    max   mean <Bi,j>   iso aniso
REMARK   3     Overall:   63.70 167.59 101.58   6.13  1199  1199
REMARK   3     Protein:   63.70 167.59 101.58   6.13  1199  1199
REMARK   3     Chain  A:  68.10 165.72 111.61    N/A   487   487
REMARK   3     Chain  B:  63.70 167.59  94.72    N/A   712   712
REMARK   3     Histogram:
REMARK   3         Values      Number of atoms
REMARK   3      63.70 - 74.09        80
REMARK   3      74.09 - 84.48       214
REMARK   3      84.48 - 94.86       236
REMARK   3      94.86 - 105.25      211
REMARK   3     105.25 - 115.64      140
REMARK   3     115.64 - 126.03      136
REMARK   3     126.03 - 136.42      101
REMARK   3     136.42 - 146.81       44
REMARK   3     146.81 - 157.20       26
REMARK   3     157.20 - 167.59       11
REMARK   3  
REMARK   3  
REMARK   3  TLS DETAILS.
REMARK   3   NUMBER OF TLS GROUPS: 8     
REMARK   3   ORIGIN: CENTER OF MASS
REMARK   3   TLS GROUP : 1     
REMARK   3    SELECTION: chain 'A' and (resid   12  through   22 )
REMARK   3    ORIGIN FOR THE GROUP (A): -17.9386   6.6163  42.8841
REMARK   3    T TENSOR                                            
REMARK   3      T11:   0.9997 T22:   1.3494                       
REMARK   3      T33:   1.9912 T12:  -0.1322                       
REMARK   3      T13:   0.2168 T23:   0.0719                       
REMARK   3    L TENSOR                                            
REMARK   3      L11:   0.4379 L22:   0.0889                       
REMARK   3      L33:  -0.0601 L12:  -0.3094                       
REMARK   3      L13:  -0.0554 L23:  -0.0956                       
REMARK   3    S TENSOR                                            
REMARK   3      S11:  -0.6741 S12:  -0.5314 S13:   0.0126         
REMARK   3      S21:   1.9062 S22:  -0.2821 S23:   2.0986         
REMARK   3      S31:   1.1926 S32:  -1.3063 S33:  -0.0006         
REMARK   3   TLS GROUP : 2     
REMARK   3    SELECTION: chain 'A' and (resid   23  through   65 )
REMARK   3    ORIGIN FOR THE GROUP (A):  -8.5562  -2.8695  21.5125
REMARK   3    T TENSOR                                            
REMARK   3      T11:   0.9169 T22:   1.4218                       
REMARK   3      T33:   1.3444 T12:  -0.1904                       
REMARK   3      T13:  -0.1522 T23:   0.5944                       
REMARK   3    L TENSOR                                            
REMARK   3      L11:   3.7691 L22:   2.5733                       
REMARK   3      L33:   0.3417 L12:   2.0423                       
REMARK   3      L13:   0.9914 L23:  -0.0951                       
REMARK   3    S TENSOR                                            
REMARK   3      S11:   0.3988 S12:   0.9058 S13:   0.4357         
REMARK   3      S21:  -0.4931 S22:   1.1492 S23:  -0.8314         
REMARK   3      S31:  -0.3256 S32:  -0.3828 S33:   0.0160         
REMARK   3   TLS GROUP : 3     
REMARK   3    SELECTION: chain 'A' and (resid   66  through   89 )
REMARK   3    ORIGIN FOR THE GROUP (A): -17.1623 -30.2952  20.2617
REMARK   3    T TENSOR                                            
REMARK   3      T11:   0.9281 T22:   1.0141                       
REMARK   3      T33:   1.0398 T12:  -0.0503                       
REMARK   3      T13:   0.0328 T23:   0.1074                       
REMARK   3    L TENSOR                                            
REMARK   3      L11:   1.4803 L22:   0.3236                       
REMARK   3      L33:   2.0101 L12:   0.5680                       
REMARK   3      L13:   1.5706 L23:   0.7254                       
REMARK   3    S TENSOR                                            
REMARK   3      S11:  -0.1653 S12:   0.5742 S13:  -0.7843         
REMARK   3      S21:   0.0663 S22:  -0.5530 S23:   0.0588         
REMARK   3      S31:   0.1513 S32:   0.9566 S33:   0.0000         
REMARK   3   TLS GROUP : 4     
REMARK   3    SELECTION: chain 'B' and (resid    1  through    6 )
REMARK   3    ORIGIN FOR THE GROUP (A): -26.6195 -20.7642  13.4999
REMARK   3    T TENSOR                                            
REMARK   3      T11:   0.9121 T22:   0.7314                       
REMARK   3      T33:   0.7188 T12:   0.0439                       
REMARK   3      T13:  -0.2730 T23:  -0.0385                       
REMARK   3    L TENSOR                                            
REMARK   3      L11:   0.2559 L22:   0.1279                       
REMARK   3      L33:   0.6047 L12:   0.2663                       
REMARK   3      L13:  -0.1755 L23:  -0.1242                       
REMARK   3    S TENSOR                                            
REMARK   3      S11:   1.9229 S12:   1.6552 S13:  -0.9894         
REMARK   3      S21:  -1.0865 S22:  -0.4688 S23:  -0.0729         
REMARK   3      S31:   0.1336 S32:   0.0998 S33:   0.0035         
REMARK   3   TLS GROUP : 5     
REMARK   3    SELECTION: chain 'B' and (resid    7  through   44 )
REMARK   3    ORIGIN FOR THE GROUP (A): -19.4143 -23.4893  27.0757
REMARK   3    T TENSOR                                            
REMARK   3      T11:   0.8444 T22:   0.8309                       
REMARK   3      T33:   0.7505 T12:  -0.1769                       
REMARK   3      T13:  -0.0932 T23:   0.1484                       
REMARK   3    L TENSOR                                            
REMARK   3      L11:   3.6839 L22:   3.4582                       
REMARK   3      L33:   3.3541 L12:  -1.4819                       
REMARK   3      L13:   0.0713 L23:  -0.7015                       
REMARK   3    S TENSOR                                            
REMARK   3      S11:  -0.0800 S12:  -0.1867 S13:   0.2021         
REMARK   3      S21:   0.4138 S22:  -0.7000 S23:   0.1520         
REMARK   3      S31:  -0.0773 S32:   0.4702 S33:  -0.0003         
REMARK   3   TLS GROUP : 6     
REMARK   3    SELECTION: chain 'B' and (resid   45  through   66 )
REMARK   3    ORIGIN FOR THE GROUP (A): -23.5385  -6.9407  19.0611
REMARK   3    T TENSOR                                            
REMARK   3      T11:   1.0742 T22:   0.9861                       
REMARK   3      T33:   1.4684 T12:  -0.2326                       
REMARK   3      T13:  -0.5268 T23:   0.3828                       
REMARK   3    L TENSOR                                            
REMARK   3      L11:   1.7405 L22:   1.9063                       
REMARK   3      L33:   0.8122 L12:  -0.9623                       
REMARK   3      L13:  -0.1563 L23:  -0.2788                       
REMARK   3    S TENSOR                                            
REMARK   3      S11:  -0.0157 S12:  -0.3891 S13:   2.5777         
REMARK   3      S21:   0.2061 S22:  -0.1323 S23:   0.6261         
REMARK   3      S31:  -0.9521 S32:   0.0728 S33:  -0.0001         
REMARK   3   TLS GROUP : 7     
REMARK   3    SELECTION: chain 'B' and (resid   67  through   85 )
REMARK   3    ORIGIN FOR THE GROUP (A): -21.9543 -14.1864  15.9717
REMARK   3    T TENSOR                                            
REMARK   3      T11:   0.9669 T22:   0.9016                       
REMARK   3      T33:   0.8847 T12:  -0.0940                       
REMARK   3      T13:  -0.2687 T23:   0.1666                       
REMARK   3    L TENSOR                                            
REMARK   3      L11:   2.0371 L22:   2.6668                       
REMARK   3      L33:   1.8524 L12:  -2.4760                       
REMARK   3      L13:  -2.3048 L23:   2.1894                       
REMARK   3    S TENSOR                                            
REMARK   3      S11:   0.0782 S12:   0.9534 S13:   0.3301         
REMARK   3      S21:   0.0910 S22:  -0.2798 S23:  -0.8500         
REMARK   3      S31:   0.8205 S32:   0.9966 S33:  -0.0005         
REMARK   3   TLS GROUP : 8     
REMARK   3    SELECTION: chain 'B' and (resid   86  through   92 )
REMARK   3    ORIGIN FOR THE GROUP (A): -11.8374  -5.5358  32.4526
REMARK   3    T TENSOR                                            
REMARK   3      T11:   1.0521 T22:   1.1031                       
REMARK   3      T33:   2.1026 T12:   0.2814                       
REMARK   3      T13:   0.2172 T23:   0.3836                       
REMARK   3    L TENSOR                                            
REMARK   3      L11:   0.9541 L22:   0.1078                       
REMARK   3      L33:   5.3883 L12:  -0.3295                       
REMARK   3      L13:  -2.3783 L23:   0.5566                       
REMARK   3    S TENSOR                                            
REMARK   3      S11:   1.5677 S12:   1.5623 S13:  -0.9596         
REMARK   3      S21:  -1.0563 S22:   0.0216 S23:  -0.8047         
REMARK   3      S31:   0.5521 S32:  -3.2427 S33:   0.0447         
REMARK   3
CRYST1  143.850  143.850   68.210  90.00  90.00  90.00 I 41 2 2
SCALE1      0.006952  0.000000  0.000000        0.00000
SCALE2      0.000000  0.006952  0.000000        0.00000
SCALE3      0.000000  0.000000  0.014661        0.00000
ATOM      1  N   SER A  12     -22.625   5.488  36.580  1.00116.64           N
ANISOU    1  N   SER A  12     6831  14620  22867  -2796   1617   -190       N
ATOM      2  CA  SER A  12     -22.467   4.152  37.149  1.00136.43           C
ANISOU    2  CA  SER A  12     9579  16827  25429  -3163   2226    -56       C
ATOM      3  C   SER A  12     -22.461   4.218  38.674  1.00142.12           C
ANISOU    3  C   SER A  12    10785  17384  25830  -3087   2796    -54       C
ATOM      4  O   SER A  12     -21.914   5.158  39.257  1.00143.60           O
ANISOU    4  O   SER A  12    11155  17612  25794  -2722   2567    -14       O
ATOM      5  CB  SER A  12     -21.183   3.506  36.636  1.00135.02           C
ANISOU    5  CB  SER A  12     9809  16526  24964  -3105   1818    276       C
ATOM      6  OG  SER A  12     -20.070   4.339  36.902  1.00117.19           O
ANISOU    6  OG  SER A  12     7867  14293  22366  -2666   1317    453       O
ATOM      7  N   PRO A  13     -23.063   3.213  39.322  1.00144.03           N
ANISOU    7  N   PRO A  13    11311  17448  25966  -3401   3516    -94       N
ATOM      8  CA  PRO A  13     -23.227   3.275  40.782  1.00148.03           C
ANISOU    8  CA  PRO A  13    12294  17822  26129  -3326   4095   -125       C
ATOM      9  C   PRO A  13     -21.971   2.952  41.578  1.00140.83           C
ANISOU    9  C   PRO A  13    12275  16713  24522  -3085   4066    181       C
ATOM     10  O   PRO A  13     -21.909   3.307  42.762  1.00142.87           O
ANISOU   10  O   PRO A  13    12913  16901  24471  -2909   4383    169       O
ATOM     11  CB  PRO A  13     -24.329   2.241  41.048  1.00147.90           C
ANISOU   11  CB  PRO A  13    12220  17690  26285  -3772   4851   -267       C
ATOM     12  CG  PRO A  13     -24.129   1.225  39.968  1.00152.29           C
ANISOU   12  CG  PRO A  13    12718  18198  26946  -4033   4669   -145       C
ATOM     13  CD  PRO A  13     -23.677   2.002  38.747  1.00150.69           C
ANISOU   13  CD  PRO A  13    12019  18210  27025  -3841   3846   -127       C
ATOM     14  N   GLU A  14     -20.979   2.288  40.986  1.00130.26           N
ANISOU   14  N   GLU A  14    11287  15283  22921  -3069   3705    451       N
ATOM     15  CA  GLU A  14     -19.756   1.981  41.724  1.00138.97           C
ANISOU   15  CA  GLU A  14    13245  16200  23359  -2835   3662    749       C
ATOM     16  C   GLU A  14     -18.791   3.167  41.730  1.00123.86           C
ANISOU   16  C   GLU A  14    11392  14398  21270  -2364   3007    850       C
ATOM     17  O   GLU A  14     -18.203   3.501  42.768  1.00123.21           O
ANISOU   17  O   GLU A  14    11848  14226  20739  -2095   3101    950       O
ATOM     18  CB  GLU A  14     -19.083   0.739  41.127  1.00132.22           C
ANISOU   18  CB  GLU A  14    12769  15189  22278  -3019   3571   1004       C
ATOM     19  CG  GLU A  14     -19.161   0.663  39.599  1.00129.83           C
ANISOU   19  CG  GLU A  14    11874  15035  22420  -3152   3050    983       C
ATOM     20  CD  GLU A  14     -18.423  -0.539  39.011  1.00118.17           C
ANISOU   20  CD  GLU A  14    10797  13405  20698  -3310   2927   1247       C
ATOM     21  OE1 GLU A  14     -18.612  -0.833  37.809  1.00117.71           O
ANISOU   21  OE1 GLU A  14    10284  13440  21001  -3490   2624   1221       O
ATOM     22  OE2 GLU A  14     -17.652  -1.189  39.747  1.00120.80           O
ANISOU   22  OE2 GLU A  14    11896  13526  20476  -3252   3132   1480       O
ATOM     23  N   LEU A  15     -18.617   3.817  40.574  1.00127.98           N
ANISOU   23  N   LEU A  15    11364  15117  22146  -2256   2338    826       N
ATOM     24  CA  LEU A  15     -17.656   4.910  40.476  1.00119.53           C
ANISOU   24  CA  LEU A  15    10335  14153  20927  -1813   1674    939       C
ATOM     25  C   LEU A  15     -18.031   6.074  41.376  1.00117.27           C
ANISOU   25  C   LEU A  15     9920  13959  20677  -1566   1800    751       C
ATOM     26  O   LEU A  15     -17.152   6.796  41.856  1.00128.41           O
ANISOU   26  O   LEU A  15    11660  15368  21760  -1187   1479    875       O
ATOM     27  CB  LEU A  15     -17.554   5.392  39.032  1.00120.02           C
ANISOU   27  CB  LEU A  15     9750  14424  21427  -1772    974    919       C
ATOM     28  CG  LEU A  15     -17.040   4.440  37.948  1.00128.21           C
ANISOU   28  CG  LEU A  15    10843  15412  22459  -1947    672   1116       C
ATOM     29  CD1 LEU A  15     -16.983   5.155  36.607  1.00125.81           C
ANISOU   29  CD1 LEU A  15     9846  15347  22608  -1849    -40   1068       C
ATOM     30  CD2 LEU A  15     -15.674   3.849  38.293  1.00127.99           C
ANISOU   30  CD2 LEU A  15    11656  15183  21791  -1776    514   1470       C
ATOM     31  N   LEU A  16     -19.327   6.255  41.631  1.00141.70           N
ANISOU   31  N   LEU A  16    12548  17131  24163  -1778   2272    453       N
ATOM     32  CA  LEU A  16     -19.796   7.439  42.342  1.00145.37           C
ANISOU   32  CA  LEU A  16    12768  17716  24750  -1559   2354    243       C
ATOM     33  C   LEU A  16     -19.195   7.528  43.738  1.00142.45           C
ANISOU   33  C   LEU A  16    13144  17185  23795  -1317   2639    361       C
ATOM     34  O   LEU A  16     -18.739   8.599  44.153  1.00140.23           O
ANISOU   34  O   LEU A  16    12903  16983  23396   -949   2334    357       O
ATOM     35  CB  LEU A  16     -21.321   7.432  42.406  1.00142.74           C
ANISOU   35  CB  LEU A  16    11858  17466  24912  -1874   2887    -84       C
ATOM     36  CG  LEU A  16     -21.948   8.637  43.081  1.00152.75           C
ANISOU   36  CG  LEU A  16    12800  18871  26367  -1684   3002   -330       C
ATOM     37  CD1 LEU A  16     -23.087   9.191  42.230  1.00148.76           C
ANISOU   37  CD1 LEU A  16    11365  18594  26563  -1854   2914   -622       C
ATOM     38  CD2 LEU A  16     -22.428   8.232  44.465  1.00152.79           C
ANISOU   38  CD2 LEU A  16    13258  18712  26083  -1778   3783   -395       C
ATOM     39  N   GLU A  17     -19.196   6.418  44.483  1.00134.83           N
ANISOU   39  N   GLU A  17    12773  15996  22462  -1517   3229    464       N
ATOM     40  CA  GLU A  17     -18.571   6.410  45.804  1.00136.48           C
ANISOU   40  CA  GLU A  17    13734  16041  22081  -1292   3507    597       C
ATOM     41  C   GLU A  17     -17.119   6.859  45.711  1.00132.39           C
ANISOU   41  C   GLU A  17    13631  15507  21165   -896   2860    864       C
ATOM     42  O   GLU A  17     -16.674   7.757  46.435  1.00137.52           O
ANISOU   42  O   GLU A  17    14481  16185  21586   -546   2718    869       O
ATOM     43  CB  GLU A  17     -18.634   5.014  46.432  1.00142.95           C
ANISOU   43  CB  GLU A  17    15153  16614  22549  -1576   4160    719       C
ATOM     44  CG  GLU A  17     -19.968   4.315  46.363  1.00142.49           C
ANISOU   44  CG  GLU A  17    14731  16542  22869  -2016   4781    503       C
ATOM     45  CD  GLU A  17     -20.060   3.165  47.350  1.00154.39           C
ANISOU   45  CD  GLU A  17    16889  17802  23972  -2220   5508    600       C
ATOM     46  OE1 GLU A  17     -19.888   3.400  48.568  1.00159.69           O
ANISOU   46  OE1 GLU A  17    18024  18387  24264  -2035   5833    618       O
ATOM     47  OE2 GLU A  17     -20.296   2.022  46.909  1.00159.36           O
ANISOU   47  OE2 GLU A  17    17568  18323  24659  -2562   5754    660       O
ATOM     48  N   MET A  18     -16.372   6.230  44.804  1.00130.44           N
ANISOU   48  N   MET A  18    13509  15215  20836   -950   2460   1088       N
ATOM     49  CA  MET A  18     -14.953   6.521  44.645  1.00124.68           C
ANISOU   49  CA  MET A  18    13199  14455  19717   -601   1845   1367       C
ATOM     50  C   MET A  18     -14.728   7.972  44.252  1.00124.31           C
ANISOU   50  C   MET A  18    12685  14628  19921   -250   1211   1279       C
ATOM     51  O   MET A  18     -13.892   8.662  44.845  1.00115.90           O
ANISOU   51  O   MET A  18    11980  13545  18510    123    950   1390       O
ATOM     52  CB  MET A  18     -14.359   5.582  43.597  1.00115.41           C
ANISOU   52  CB  MET A  18    12125  13218  18508   -765   1533   1589       C
ATOM     53  CG  MET A  18     -12.869   5.713  43.381  1.00108.68           C
ANISOU   53  CG  MET A  18    11745  12313  17236   -440    921   1903       C
ATOM     54  SD  MET A  18     -12.374   4.837  41.886  1.00124.23           S
ANISOU   54  SD  MET A  18    13587  14278  19335   -638    460   2102       S
ATOM     55  CE  MET A  18     -13.518   5.536  40.700  1.00112.22           C
ANISOU   55  CE  MET A  18    10963  13040  18634   -792    206   1792       C
ATOM     56  N   VAL A  19     -15.461   8.448  43.241  1.00128.89           N
ANISOU   56  N   VAL A  19    12456  15414  21104   -364    951   1083       N
ATOM     57  CA  VAL A  19     -15.319   9.831  42.796  1.00120.66           C
ANISOU   57  CA  VAL A  19    10907  14591  20348    -48    349    988       C
ATOM     58  C   VAL A  19     -15.664  10.797  43.921  1.00124.94           C
ANISOU   58  C   VAL A  19    11468  15173  20829    177    597    812       C
ATOM     59  O   VAL A  19     -14.948  11.775  44.158  1.00127.54           O
ANISOU   59  O   VAL A  19    11890  15563  21005    566    164    871       O
ATOM     60  CB  VAL A  19     -16.184  10.078  41.546  1.00122.09           C
ANISOU   60  CB  VAL A  19    10198  14984  21207   -255    114    788       C
ATOM     61  CG1 VAL A  19     -16.417  11.566  41.336  1.00125.69           C
ANISOU   61  CG1 VAL A  19    10056  15674  22026     23   -305    604       C
ATOM     62  CG2 VAL A  19     -15.527   9.460  40.316  1.00107.78           C
ANISOU   62  CG2 VAL A  19     8348  13172  19432   -337   -377    998       C
ATOM     63  N   LYS A  20     -16.754  10.536  44.644  1.00131.99           N
ANISOU   63  N   LYS A  20    12283  16030  21836    -60   1297    596       N
ATOM     64  CA  LYS A  20     -17.140  11.428  45.732  1.00136.31           C
ANISOU   64  CA  LYS A  20    12841  16616  22333    141   1565    418       C
ATOM     65  C   LYS A  20     -16.210  11.326  46.931  1.00133.58           C
ANISOU   65  C   LYS A  20    13347  16087  21319    400   1716    614       C
ATOM     66  O   LYS A  20     -16.210  12.223  47.779  1.00136.77           O
ANISOU   66  O   LYS A  20    13819  16531  21615    668   1765    516       O
ATOM     67  CB  LYS A  20     -18.579  11.149  46.159  1.00129.12           C
ANISOU   67  CB  LYS A  20    11608  15718  21734   -190   2282    135       C
ATOM     68  CG  LYS A  20     -19.600  11.632  45.156  1.00134.45           C
ANISOU   68  CG  LYS A  20    11362  16616  23108   -367   2122   -120       C
ATOM     69  CD  LYS A  20     -21.003  11.609  45.723  1.00141.16           C
ANISOU   69  CD  LYS A  20    11883  17494  24256   -623   2804   -418       C
ATOM     70  CE  LYS A  20     -21.995  12.074  44.674  1.00136.80           C
ANISOU   70  CE  LYS A  20    10408  17167  24402   -800   2624   -666       C
ATOM     71  NZ  LYS A  20     -23.360  11.537  44.924  1.00143.87           N
ANISOU   71  NZ  LYS A  20    11015  18048  25602  -1189   3324   -904       N
ATOM     72  N   GLY A  21     -15.430  10.250  47.031  1.00127.90           N
ANISOU   72  N   GLY A  21    13278  15169  20151    324   1801    885       N
ATOM     73  CA  GLY A  21     -14.403  10.188  48.052  1.00128.23           C
ANISOU   73  CA  GLY A  21    14129  15046  19548    601   1844   1100       C
ATOM     74  C   GLY A  21     -13.112  10.857  47.635  1.00125.10           C
ANISOU   74  C   GLY A  21    13891  14692  18948    989   1067   1313       C
ATOM     75  O   GLY A  21     -12.397  11.405  48.478  1.00123.13           O
ANISOU   75  O   GLY A  21    14087  14392  18303   1327    973   1400       O
ATOM     76  N   ALA A  22     -12.796  10.833  46.339  1.00126.25           N
ANISOU   76  N   ALA A  22    13675  14933  19361    953    501   1399       N
ATOM     77  CA  ALA A  22     -11.590  11.484  45.845  1.00122.43           C
ANISOU   77  CA  ALA A  22    13290  14502  18727   1317   -269   1602       C
ATOM     78  C   ALA A  22     -11.768  12.983  45.647  1.00132.54           C
ANISOU   78  C   ALA A  22    13993  16005  20361   1609   -711   1421       C
ATOM     79  O   ALA A  22     -10.770  13.709  45.585  1.00136.59           O
ANISOU   79  O   ALA A  22    14662  16551  20686   1979  -1276   1567       O
ATOM     80  CB  ALA A  22     -11.147  10.834  44.534  1.00108.57           C
ANISOU   80  CB  ALA A  22    11395  12757  17100   1169   -703   1780       C
ATOM     81  N   VAL A  23     -13.006  13.465  45.539  1.00124.66           N
ANISOU   81  N   VAL A  23    12645  15236  19485    287   2653   3409       N
ATOM     82  CA  VAL A  23     -13.215  14.907  45.504  1.00136.15           C
ANISOU   82  CA  VAL A  23    13947  16360  21423    516   3234   3287       C
ATOM     83  C   VAL A  23     -13.194  15.501  46.901  1.00140.90           C
ANISOU   83  C   VAL A  23    14572  16956  22006    433   3466   2762       C
ATOM     84  O   VAL A  23     -13.000  16.713  47.050  1.00145.49           O
ANISOU   84  O   VAL A  23    15059  17190  23032    578   3911   2485       O
ATOM     85  CB  VAL A  23     -14.533  15.286  44.809  1.00128.66           C
ANISOU   85  CB  VAL A  23    12790  15485  20610    754   3510   3817       C
ATOM     86  CG1 VAL A  23     -14.541  14.799  43.370  1.00126.01           C
ANISOU   86  CG1 VAL A  23    12434  15145  20299    821   3310   4336       C
ATOM     87  CG2 VAL A  23     -15.718  14.730  45.577  1.00129.46           C
ANISOU   87  CG2 VAL A  23    12860  16035  20294    688   3436   3967       C
ATOM     88  N   ASP A  24     -13.370  14.674  47.931  1.00147.56           N
ANISOU   88  N   ASP A  24    15540  18179  22345    184   3166   2614       N
ATOM     89  CA  ASP A  24     -13.340  15.151  49.305  1.00150.68           C
ANISOU   89  CA  ASP A  24    15981  18630  22641     47   3358   2100       C
ATOM     90  C   ASP A  24     -11.952  15.607  49.738  1.00159.94           C
ANISOU   90  C   ASP A  24    17284  19456  24030    -68   3350   1547       C
ATOM     91  O   ASP A  24     -11.811  16.172  50.828  1.00163.45           O
ANISOU   91  O   ASP A  24    17767  19881  24455   -176   3557   1071       O
ATOM     92  CB  ASP A  24     -13.843  14.051  50.236  1.00154.66           C
ANISOU   92  CB  ASP A  24    16597  19664  22504   -239   2979   2136       C
ATOM     93  CG  ASP A  24     -14.364  14.591  51.542  1.00161.80           C
ANISOU   93  CG  ASP A  24    17482  20749  23247   -345   3290   1753       C
ATOM     94  OD1 ASP A  24     -14.339  15.822  51.731  1.00165.72           O
ANISOU   94  OD1 ASP A  24    17870  20940  24156   -181   3806   1434       O
ATOM     95  OD2 ASP A  24     -14.806  13.783  52.383  1.00160.48           O
ANISOU   95  OD2 ASP A  24    17399  21035  22542   -605   3021   1766       O
ATOM     96  N   SER A  25     -10.935  15.384  48.916  1.00148.47           N
ANISOU   96  N   SER A  25    15894  17737  22783    -57   3128   1587       N
ATOM     97  CA  SER A  25      -9.579  15.794  49.237  1.00130.84           C
ANISOU   97  CA  SER A  25    13769  15150  20794   -159   3103   1093       C
ATOM     98  C   SER A  25      -8.758  15.908  47.957  1.00131.79           C
ANISOU   98  C   SER A  25    13856  14914  21305    -20   3070   1251       C
ATOM     99  O   SER A  25      -7.757  15.219  47.780  1.00128.45           O
ANISOU   99  O   SER A  25    13550  14424  20831   -179   2680   1149       O
ATOM    100  CB  SER A  25      -8.934  14.805  50.208  1.00126.83           C
ANISOU  100  CB  SER A  25    13469  14872  19849   -524   2585    823       C
ATOM    101  OG  SER A  25      -7.572  15.118  50.424  1.00125.71           O
ANISOU  101  OG  SER A  25    13427  14371  19967   -628   2509    385       O
ATOM    102  N   ARG A  43      -3.902   7.063  31.476  1.00114.01           N
ANISOU  102  N   ARG A  43    11334  13141  18845   -580    748   3864       N
ATOM    103  CA  ARG A  43      -5.020   7.583  30.696  1.00108.95           C
ANISOU  103  CA  ARG A  43    10677  12697  18022   -487   1003   4449       C
ATOM    104  C   ARG A  43      -4.719   7.599  29.197  1.00117.29           C
ANISOU  104  C   ARG A  43    11690  13821  19054   -591   1176   4593       C
ATOM    105  O   ARG A  43      -5.607   7.387  28.372  1.00123.39           O
ANISOU  105  O   ARG A  43    12463  14871  19548   -606   1174   5067       O
ATOM    106  CB  ARG A  43      -5.389   8.994  31.169  1.00121.88           C
ANISOU  106  CB  ARG A  43    12291  14130  19886   -309   1417   4585       C
ATOM    107  CG  ARG A  43      -4.275  10.016  31.037  1.00126.77           C
ANISOU  107  CG  ARG A  43    12869  14368  20929   -302   1769   4258       C
ATOM    108  CD  ARG A  43      -4.549  11.250  31.881  1.00123.49           C
ANISOU  108  CD  ARG A  43    12433  13713  20773   -128   2082   4254       C
ATOM    109  NE  ARG A  43      -5.514  12.164  31.277  1.00126.53           N
ANISOU  109  NE  ARG A  43    12748  14132  21194      0   2415   4786       N
ATOM    110  CZ  ARG A  43      -5.951  13.275  31.863  1.00134.08           C
ANISOU  110  CZ  ARG A  43    13651  14893  22399    169   2714   4861       C
ATOM    111  NH1 ARG A  43      -6.826  14.057  31.245  1.00129.62           N
ANISOU  111  NH1 ARG A  43    12996  14341  21911    276   2985   5368       N
ATOM    112  NH2 ARG A  43      -5.516  13.603  33.072  1.00138.98           N
ANISOU  112  NH2 ARG A  43    14302  15299  23206    219   2734   4424       N
ATOM    113  N   LEU A  44      -3.458   7.839  28.851  1.00118.59           N
ANISOU  113  N   LEU A  44    11816  13742  19499   -683   1324   4182       N
ATOM    114  CA  LEU A  44      -3.036   7.997  27.466  1.00119.19           C
ANISOU  114  CA  LEU A  44    11845  13866  19574   -809   1552   4262       C
ATOM    115  C   LEU A  44      -2.789   6.670  26.747  1.00122.56           C
ANISOU  115  C   LEU A  44    12267  14535  19765   -995   1239   4129       C
ATOM    116  O   LEU A  44      -2.287   6.691  25.616  1.00122.06           O
ANISOU  116  O   LEU A  44    12162  14524  19691  -1140   1419   4094       O
ATOM    117  CB  LEU A  44      -1.768   8.855  27.415  1.00122.14           C
ANISOU  117  CB  LEU A  44    12165  13874  20369   -836   1867   3861       C
ATOM    118  CG  LEU A  44      -0.606   8.307  28.252  1.00116.88           C
ANISOU  118  CG  LEU A  44    11489  12968  19954   -890   1627   3211       C
ATOM    119  CD1 LEU A  44       0.320   7.431  27.413  1.00127.54           C
ANISOU  119  CD1 LEU A  44    12776  14365  21318  -1091   1506   2872       C
ATOM    120  CD2 LEU A  44       0.171   9.425  28.936  1.00127.81           C
ANISOU  120  CD2 LEU A  44    12851  13946  21764   -804   1901   2916       C
ATOM    121  N   ARG A  45      -3.126   5.529  27.355  1.00118.09           N
ANISOU  121  N   ARG A  45    11733  14121  19015  -1007    781   4051       N
ATOM    122  CA  ARG A  45      -2.764   4.234  26.788  1.00109.92           C
ANISOU  122  CA  ARG A  45    10669  13254  17843  -1179    453   3833       C
ATOM    123  C   ARG A  45      -3.615   3.876  25.571  1.00100.01           C
ANISOU  123  C   ARG A  45     9430  12368  16203  -1263    472   4294       C
ATOM    124  O   ARG A  45      -4.214   2.798  25.510  1.00108.28           O
ANISOU  124  O   ARG A  45    10496  13671  16975  -1310     98   4419       O
ATOM    125  CB  ARG A  45      -2.859   3.151  27.867  1.00 97.69           C
ANISOU  125  CB  ARG A  45     9136  11726  16256  -1175    -74   3629       C
ATOM    126  CG  ARG A  45      -1.904   3.358  29.040  1.00113.03           C
ANISOU  126  CG  ARG A  45    11063  13313  18568  -1149   -156   3136       C
ATOM    127  CD  ARG A  45      -2.012   2.258  30.085  1.00105.81           C
ANISOU  127  CD  ARG A  45    10163  12440  17600  -1186   -716   2980       C
ATOM    128  NE  ARG A  45      -3.280   2.297  30.810  1.00119.65           N
ANISOU  128  NE  ARG A  45    11998  14407  19055  -1076   -836   3414       N
ATOM    129  CZ  ARG A  45      -4.329   1.525  30.540  1.00130.45           C
ANISOU  129  CZ  ARG A  45    13389  16115  20062  -1086  -1091   3805       C
ATOM    130  NH1 ARG A  45      -4.271   0.643  29.551  1.00127.31           N
ANISOU  130  NH1 ARG A  45    12946  15882  19545  -1203  -1262   3812       N
ATOM    131  NH2 ARG A  45      -5.439   1.639  31.259  1.00105.53           N
ANISOU  131  NH2 ARG A  45    10293  13135  16667   -985  -1167   4178       N
ATOM    132  N   GLN A  46      -3.661   4.781  24.598  1.00115.87           N
ANISOU  132  N   GLN A  46    11428  14403  18193  -1298    892   4557       N
ATOM    133  CA  GLN A  46      -4.337   4.509  23.330  1.00114.48           C
ANISOU  133  CA  GLN A  46    11271  14575  17653  -1428    934   4979       C
ATOM    134  C   GLN A  46      -3.844   3.251  22.638  1.00103.69           C
ANISOU  134  C   GLN A  46     9874  13387  16137  -1634    679   4655       C
ATOM    135  O   GLN A  46      -4.693   2.501  22.116  1.00102.11           O
ANISOU  135  O   GLN A  46     9711  13517  15571  -1701    456   4973       O
ATOM    136  CB  GLN A  46      -4.170   5.716  22.395  1.00105.25           C
ANISOU  136  CB  GLN A  46    10080  13358  16551  -1487   1427   5226       C
ATOM    137  CG  GLN A  46      -4.326   7.050  23.085  1.00105.93           C
ANISOU  137  CG  GLN A  46    10157  13162  16928  -1290   1719   5395       C
ATOM    138  CD  GLN A  46      -3.717   8.187  22.298  1.00129.47           C
ANISOU  138  CD  GLN A  46    13089  15992  20112  -1372   2176   5446       C
ATOM    139  OE1 GLN A  46      -3.168   7.987  21.213  1.00126.94           O
ANISOU  139  OE1 GLN A  46    12747  15804  19682  -1595   2293   5359       O
ATOM    140  NE2 GLN A  46      -3.806   9.393  22.844  1.00123.09           N
ANISOU  140  NE2 GLN A  46    12254  14908  19605  -1205   2441   5580       N
ATOM    141  N   PRO A  47      -2.545   2.950  22.560  1.00111.87           N
ANISOU  141  N   PRO A  47    10831  14229  17444  -1746    697   4040       N
ATOM    142  CA  PRO A  47      -2.130   1.735  21.849  1.00108.81           C
ANISOU  142  CA  PRO A  47    10390  14015  16939  -1945    466   3718       C
ATOM    143  C   PRO A  47      -2.630   0.459  22.497  1.00100.94           C
ANISOU  143  C   PRO A  47     9399  13127  15827  -1908    -89   3674       C
ATOM    144  O   PRO A  47      -2.869  -0.523  21.787  1.00103.57           O
ANISOU  144  O   PRO A  47     9716  13717  15922  -2048   -304   3669       O
ATOM    145  CB  PRO A  47      -0.599   1.815  21.864  1.00105.98           C
ANISOU  145  CB  PRO A  47     9919  13347  17003  -2033    615   3041       C
ATOM    146  CG  PRO A  47      -0.304   3.255  22.053  1.00105.05           C
ANISOU  146  CG  PRO A  47     9816  12992  17106  -1939   1048   3148       C
ATOM    147  CD  PRO A  47      -1.377   3.763  22.954  1.00103.73           C
ANISOU  147  CD  PRO A  47     9743  12818  16853  -1717    972   3616       C
ATOM    148  N   LEU A  48      -2.794   0.433  23.819  1.00 99.24           N
ANISOU  148  N   LEU A  48     9205  12734  15767  -1743   -334   3640       N
ATOM    149  CA  LEU A  48      -3.332  -0.762  24.460  1.00101.21           C
ANISOU  149  CA  LEU A  48     9460  13105  15890  -1725   -883   3659       C
ATOM    150  C   LEU A  48      -4.784  -0.985  24.057  1.00104.62           C
ANISOU  150  C   LEU A  48     9975  13913  15861  -1695   -985   4303       C
ATOM    151  O   LEU A  48      -5.187  -2.110  23.737  1.00111.68           O
ANISOU  151  O   LEU A  48    10856  15031  16544  -1784  -1348   4347       O
ATOM    152  CB  LEU A  48      -3.198  -0.653  25.979  1.00100.30           C
ANISOU  152  CB  LEU A  48     9358  12743  16008  -1589  -1101   3512       C
ATOM    153  CG  LEU A  48      -1.778  -0.782  26.527  1.00 96.25           C
ANISOU  153  CG  LEU A  48     8751  11858  15962  -1643  -1176   2849       C
ATOM    154  CD1 LEU A  48      -1.792  -0.870  28.047  1.00 94.97           C
ANISOU  154  CD1 LEU A  48     8618  11519  15947  -1552  -1490   2758       C
ATOM    155  CD2 LEU A  48      -1.077  -1.989  25.917  1.00 96.56           C
ANISOU  155  CD2 LEU A  48     8666  11908  16114  -1819  -1457   2424       C
ATOM    156  N   ARG A  49      -5.585   0.084  24.063  1.00101.63           N
ANISOU  156  N   ARG A  49     9669  13591  15354  -1571   -675   4808       N
ATOM    157  CA  ARG A  49      -6.956  -0.013  23.577  1.00105.76           C
ANISOU  157  CA  ARG A  49    10256  14456  15472  -1548   -729   5453       C
ATOM    158  C   ARG A  49      -6.989  -0.368  22.097  1.00106.75           C
ANISOU  158  C   ARG A  49    10380  14842  15338  -1752   -640   5559       C
ATOM    159  O   ARG A  49      -7.836  -1.154  21.657  1.00114.83           O
ANISOU  159  O   ARG A  49    11434  16168  16027  -1812   -907   5867       O
ATOM    160  CB  ARG A  49      -7.692   1.305  23.820  1.00112.02           C
ANISOU  160  CB  ARG A  49    11091  15202  16269  -1381   -374   5934       C
ATOM    161  CG  ARG A  49      -7.423   1.937  25.172  1.00111.31           C
ANISOU  161  CG  ARG A  49    10997  14812  16484  -1205   -317   5732       C
ATOM    162  CD  ARG A  49      -8.440   3.021  25.483  1.00102.51           C
ANISOU  162  CD  ARG A  49     9905  13702  15340  -1026    -50   6255       C
ATOM    163  NE  ARG A  49      -7.975   3.927  26.527  1.00119.48           N
ANISOU  163  NE  ARG A  49    12042  15525  17829   -885    158   6002       N
ATOM    164  CZ  ARG A  49      -8.756   4.767  27.198  1.00127.42           C
ANISOU  164  CZ  ARG A  49    13049  16477  18888   -706    334   6303       C
ATOM    165  NH1 ARG A  49     -10.057   4.818  26.947  1.00120.59           N
ANISOU  165  NH1 ARG A  49    12187  15853  17779   -637    321   6888       N
ATOM    166  NH2 ARG A  49      -8.231   5.553  28.130  1.00130.78           N
ANISOU  166  NH2 ARG A  49    13464  16600  19627   -601    522   6001       N
ATOM    167  N   GLU A  50      -6.079   0.214  21.311  1.00100.59           N
ANISOU  167  N   GLU A  50     9564  13960  14694  -1875   -263   5309       N
ATOM    168  CA  GLU A  50      -6.039  -0.053  19.880  1.00107.54           C
ANISOU  168  CA  GLU A  50    10446  15109  15304  -2110   -134   5379       C
ATOM    169  C   GLU A  50      -5.527  -1.455  19.578  1.00108.21           C
ANISOU  169  C   GLU A  50    10469  15289  15355  -2270   -478   4899       C
ATOM    170  O   GLU A  50      -5.864  -2.012  18.529  1.00117.52           O
ANISOU  170  O   GLU A  50    11666  16777  16209  -2454   -522   5028       O
ATOM    171  CB  GLU A  50      -5.175   1.001  19.179  1.00104.76           C
ANISOU  171  CB  GLU A  50    10064  14626  15112  -2216    379   5239       C
ATOM    172  CG  GLU A  50      -5.322   1.044  17.663  1.00107.22           C
ANISOU  172  CG  GLU A  50    10400  15259  15078  -2478    599   5469       C
ATOM    173  CD  GLU A  50      -6.760   1.225  17.222  1.00115.45           C
ANISOU  173  CD  GLU A  50    11536  16607  15725  -2468    545   6249       C
ATOM    174  OE1 GLU A  50      -7.438   0.206  16.969  1.00119.79           O
ANISOU  174  OE1 GLU A  50    12120  17429  15967  -2530    201   6389       O
ATOM    175  OE2 GLU A  50      -7.216   2.384  17.134  1.00122.33           O
ANISOU  175  OE2 GLU A  50    12432  17427  16621  -2397    831   6726       O
ATOM    176  N   ALA A  51      -4.734  -2.040  20.476  1.00100.80           N
ANISOU  176  N   ALA A  51     9451  14087  14762  -2213   -738   4353       N
ATOM    177  CA  ALA A  51      -4.254  -3.400  20.262  1.00116.34           C
ANISOU  177  CA  ALA A  51    11327  16098  16778  -2352  -1105   3887       C
ATOM    178  C   ALA A  51      -5.348  -4.430  20.515  1.00119.22           C
ANISOU  178  C   ALA A  51    11731  16702  16864  -2317  -1603   4213       C
ATOM    179  O   ALA A  51      -5.442  -5.429  19.793  1.00 99.58           O
ANISOU  179  O   ALA A  51     9207  14422  14209  -2473  -1822   4099       O
ATOM    180  CB  ALA A  51      -3.049  -3.677  21.157  1.00101.21           C
ANISOU  180  CB  ALA A  51     9292  13791  15371  -2312  -1255   3231       C
ATOM    181  N   GLU A  52      -6.168  -4.212  21.549  1.00101.01           N
ANISOU  181  N   GLU A  52     9490  14371  14516  -2122  -1784   4598       N
ATOM    182  CA  GLU A  52      -7.296  -5.103  21.810  1.00113.82           C
ANISOU  182  CA  GLU A  52    11151  16238  15856  -2086  -2237   4977       C
ATOM    183  C   GLU A  52      -8.290  -5.076  20.663  1.00115.22           C
ANISOU  183  C   GLU A  52    11408  16792  15580  -2176  -2127   5510       C
ATOM    184  O   GLU A  52      -8.977  -6.071  20.398  1.00119.11           O
ANISOU  184  O   GLU A  52    11907  17526  15824  -2239  -2497   5687       O
ATOM    185  CB  GLU A  52      -7.991  -4.706  23.110  1.00116.42           C
ANISOU  185  CB  GLU A  52    11535  16489  16210  -1874  -2365   5302       C
ATOM    186  CG  GLU A  52      -7.157  -4.933  24.343  1.00119.69           C
ANISOU  186  CG  GLU A  52    11886  16581  17011  -1817  -2593   4827       C
ATOM    187  CD  GLU A  52      -6.914  -6.401  24.607  1.00121.33           C
ANISOU  187  CD  GLU A  52    12004  16789  17307  -1916  -3174   4517       C
ATOM    188  OE1 GLU A  52      -7.871  -7.195  24.482  1.00123.05           O
ANISOU  188  OE1 GLU A  52    12244  17273  17236  -1934  -3515   4863       O
ATOM    189  OE2 GLU A  52      -5.767  -6.763  24.938  1.00122.13           O
ANISOU  189  OE2 GLU A  52    12000  16610  17794  -1979  -3303   3937       O
ATOM    190  N   ALA A  53      -8.405  -3.929  19.993  1.00118.20           N
ANISOU  190  N   ALA A  53    11842  17218  15853  -2192  -1640   5801       N
ATOM    191  CA  ALA A  53      -9.230  -3.856  18.797  1.00123.05           C
ANISOU  191  CA  ALA A  53    12526  18182  16046  -2327  -1522   6294       C
ATOM    192  C   ALA A  53      -8.628  -4.686  17.674  1.00131.68           C
ANISOU  192  C   ALA A  53    13578  19441  17015  -2595  -1557   5904       C
ATOM    193  O   ALA A  53      -9.354  -5.347  16.921  1.00134.69           O
ANISOU  193  O   ALA A  53    14002  20142  17031  -2726  -1743   6175       O
ATOM    194  CB  ALA A  53      -9.391  -2.400  18.371  1.00108.69           C
ANISOU  194  CB  ALA A  53    10757  16338  14202  -2303  -1009   6682       C
ATOM    195  N   GLU A  54      -7.296  -4.683  17.564  1.00140.18           N
ANISOU  195  N   GLU A  54    14563  20299  18402  -2686  -1383   5245       N
ATOM    196  CA  GLU A  54      -6.634  -5.400  16.480  1.00140.17           C
ANISOU  196  CA  GLU A  54    14498  20443  18317  -2953  -1349   4801       C
ATOM    197  C   GLU A  54      -6.972  -6.885  16.503  1.00135.87           C
ANISOU  197  C   GLU A  54    13907  20036  17683  -3005  -1883   4646       C
ATOM    198  O   GLU A  54      -7.286  -7.474  15.462  1.00136.42           O
ANISOU  198  O   GLU A  54    13996  20413  17425  -3212  -1928   4693       O
ATOM    199  CB  GLU A  54      -5.122  -5.196  16.564  1.00131.32           C
ANISOU  199  CB  GLU A  54    13252  19011  17632  -3007  -1108   4077       C
ATOM    200  CG  GLU A  54      -4.661  -3.795  16.193  1.00134.44           C
ANISOU  200  CG  GLU A  54    13680  19320  18082  -3036   -538   4177       C
ATOM    201  CD  GLU A  54      -3.173  -3.610  16.404  1.00140.31           C
ANISOU  201  CD  GLU A  54    14289  19727  19294  -3067   -331   3463       C
ATOM    202  OE1 GLU A  54      -2.499  -4.612  16.719  1.00139.78           O
ANISOU  202  OE1 GLU A  54    14096  19513  19501  -3091   -624   2884       O
ATOM    203  OE2 GLU A  54      -2.677  -2.472  16.262  1.00143.45           O
ANISOU  203  OE2 GLU A  54    14696  19994  19816  -3071    109   3487       O
ATOM    204  N   ARG A  55      -6.923  -7.506  17.683  1.00128.88           N
ANISOU  204  N   ARG A  55    12957  18928  17083  -2836  -2305   4468       N
ATOM    205  CA  ARG A  55      -7.300  -8.910  17.788  1.00124.55           C
ANISOU  205  CA  ARG A  55    12353  18486  16484  -2876  -2857   4371       C
ATOM    206  C   ARG A  55      -8.806  -9.097  17.642  1.00126.71           C
ANISOU  206  C   ARG A  55    12750  19092  16301  -2835  -3073   5105       C
ATOM    207  O   ARG A  55      -9.251 -10.069  17.024  1.00122.14           O
ANISOU  207  O   ARG A  55    12163  18752  15493  -2968  -3358   5137       O
ATOM    208  CB  ARG A  55      -6.811  -9.490  19.114  1.00123.19           C
ANISOU  208  CB  ARG A  55    12071  17979  16756  -2734  -3271   4016       C
ATOM    209  CG  ARG A  55      -7.236  -8.684  20.322  1.00118.96           C
ANISOU  209  CG  ARG A  55    11614  17296  16290  -2503  -3256   4382       C
ATOM    210  CD  ARG A  55      -7.052  -9.465  21.600  1.00122.33           C
ANISOU  210  CD  ARG A  55    11957  17499  17025  -2410  -3780   4164       C
ATOM    211  NE  ARG A  55      -7.913  -8.955  22.661  1.00124.22           N
ANISOU  211  NE  ARG A  55    12296  17751  17153  -2222  -3861   4665       N
ATOM    212  CZ  ARG A  55      -9.091  -9.478  22.979  1.00118.93           C
ANISOU  212  CZ  ARG A  55    11679  17312  16199  -2169  -4214   5157       C
ATOM    213  NH1 ARG A  55      -9.549 -10.537  22.327  1.00116.11           N
ANISOU  213  NH1 ARG A  55    11291  17177  15648  -2284  -4543   5227       N
ATOM    214  NH2 ARG A  55      -9.807  -8.946  23.957  1.00125.06           N
ANISOU  214  NH2 ARG A  55    12529  18096  16893  -2008  -4231   5561       N
ATOM    215  N   LEU A  56      -9.606  -8.183  18.199  1.00122.57           N
ANISOU  215  N   LEU A  56    12329  18579  15661  -2656  -2942   5687       N
ATOM    216  CA  LEU A  56     -11.054  -8.279  18.041  1.00120.49           C
ANISOU  216  CA  LEU A  56    12168  18622  14993  -2613  -3115   6409       C
ATOM    217  C   LEU A  56     -11.433  -8.214  16.570  1.00118.12           C
ANISOU  217  C   LEU A  56    11937  18656  14286  -2837  -2906   6663       C
ATOM    218  O   LEU A  56     -12.164  -9.068  16.059  1.00120.03           O
ANISOU  218  O   LEU A  56    12207  19171  14229  -2940  -3214   6883       O
ATOM    219  CB  LEU A  56     -11.750  -7.164  18.823  1.00118.04           C
ANISOU  219  CB  LEU A  56    11927  18238  14685  -2389  -2921   6938       C
ATOM    220  CG  LEU A  56     -12.134  -7.446  20.274  1.00123.66           C
ANISOU  220  CG  LEU A  56    12616  18808  15562  -2180  -3273   7015       C
ATOM    221  CD1 LEU A  56     -12.879  -6.258  20.858  1.00113.42           C
ANISOU  221  CD1 LEU A  56    11391  17428  14275  -1982  -2921   7379       C
ATOM    222  CD2 LEU A  56     -12.978  -8.708  20.378  1.00110.70           C
ANISOU  222  CD2 LEU A  56    11049  17203  13808  -2205  -3546   6842       C
ATOM    223  N   ARG A  57     -10.924  -7.198  15.872  1.00118.16           N
ANISOU  223  N   ARG A  57    11974  18651  14272  -2936  -2390   6639       N
ATOM    224  CA  ARG A  57     -11.174  -7.073  14.442  1.00122.02           C
ANISOU  224  CA  ARG A  57    12533  19469  14361  -3200  -2166   6858       C
ATOM    225  C   ARG A  57     -10.636  -8.277  13.684  1.00122.42           C
ANISOU  225  C   ARG A  57    12520  19663  14330  -3443  -2358   6313       C
ATOM    226  O   ARG A  57     -11.283  -8.776  12.759  1.00117.44           O
ANISOU  226  O   ARG A  57    11953  19375  13294  -3635  -2469   6565       O
ATOM    227  CB  ARG A  57     -10.544  -5.783  13.914  1.00123.85           C
ANISOU  227  CB  ARG A  57    12785  19626  14644  -3284  -1589   6855       C
ATOM    228  CG  ARG A  57     -11.058  -4.512  14.573  1.00122.89           C
ANISOU  228  CG  ARG A  57    12708  19345  14640  -3055  -1363   7381       C
ATOM    229  CD  ARG A  57     -10.450  -3.282  13.923  1.00131.59           C
ANISOU  229  CD  ARG A  57    13821  20388  15790  -3172   -818   7404       C
ATOM    230  NE  ARG A  57     -10.810  -2.044  14.610  1.00134.91           N
ANISOU  230  NE  ARG A  57    14252  20590  16416  -2941   -593   7818       N
ATOM    231  CZ  ARG A  57      -9.930  -1.169  15.088  1.00132.93           C
ANISOU  231  CZ  ARG A  57    13950  20017  16541  -2844   -276   7522       C
ATOM    232  NH1 ARG A  57      -8.629  -1.386  14.944  1.00126.61           N
ANISOU  232  NH1 ARG A  57    13081  19074  15952  -2959   -142   6827       N
ATOM    233  NH2 ARG A  57     -10.353  -0.071  15.699  1.00133.89           N
ANISOU  233  NH2 ARG A  57    14075  19947  16848  -2634    -88   7911       N
ATOM    234  N   LYS A  58      -9.453  -8.763  14.068  1.00123.81           N
ANISOU  234  N   LYS A  58    12561  19572  14910  -3442  -2407   5554       N
ATOM    235  CA  LYS A  58      -8.864  -9.900  13.371  1.00126.90           C
ANISOU  235  CA  LYS A  58    12854  20057  15304  -3665  -2569   4961       C
ATOM    236  C   LYS A  58      -9.577 -11.200  13.712  1.00130.00           C
ANISOU  236  C   LYS A  58    13215  20535  15642  -3618  -3179   5030       C
ATOM    237  O   LYS A  58      -9.652 -12.102  12.870  1.00132.24           O
ANISOU  237  O   LYS A  58    13473  21043  15729  -3828  -3337   4831       O
ATOM    238  CB  LYS A  58      -7.378 -10.015  13.703  1.00128.77           C
ANISOU  238  CB  LYS A  58    12923  19945  16059  -3671  -2448   4131       C
ATOM    239  CG  LYS A  58      -6.657 -11.065  12.881  1.00134.04           C
ANISOU  239  CG  LYS A  58    13457  20690  16780  -3919  -2521   3450       C
ATOM    240  CD  LYS A  58      -5.232 -11.271  13.361  1.00147.11           C
ANISOU  240  CD  LYS A  58    14911  21949  19035  -3892  -2474   2635       C
ATOM    241  CE  LYS A  58      -4.476 -12.182  12.411  1.00141.63           C
ANISOU  241  CE  LYS A  58    14064  21341  18408  -4160  -2447   1929       C
ATOM    242  NZ  LYS A  58      -5.124 -13.517  12.292  1.00150.38           N
ANISOU  242  NZ  LYS A  58    15130  22596  19411  -4204  -2980   1915       N
ATOM    243  N   ALA A  59     -10.090 -11.323  14.938  1.00126.51           N
ANISOU  243  N   ALA A  59    12770  19924  15375  -3361  -3525   5294       N
ATOM    244  CA  ALA A  59     -10.878 -12.500  15.280  1.00115.27           C
ANISOU  244  CA  ALA A  59    11323  18603  13874  -3320  -4116   5458       C
ATOM    245  C   ALA A  59     -12.102 -12.604  14.386  1.00119.50           C
ANISOU  245  C   ALA A  59    11992  19554  13857  -3436  -4163   6085       C
ATOM    246  O   ALA A  59     -12.468 -13.699  13.945  1.00120.12           O
ANISOU  246  O   ALA A  59    12043  19812  13784  -3558  -4529   6024       O
ATOM    247  CB  ALA A  59     -11.289 -12.455  16.750  1.00109.31           C
ANISOU  247  CB  ALA A  59    10558  17637  13338  -3047  -4426   5715       C
ATOM    248  N   TRP A  60     -12.732 -11.466  14.088  1.00122.53           N
ANISOU  248  N   TRP A  60    12513  20084  13959  -3410  -3805   6688       N
ATOM    249  CA  TRP A  60     -13.909 -11.453  13.230  1.00108.25           C
ANISOU  249  CA  TRP A  60    10847  18542  11741  -3505  -3711   7166       C
ATOM    250  C   TRP A  60     -13.608 -12.072  11.870  1.00121.12           C
ANISOU  250  C   TRP A  60    12470  20560  12990  -3868  -3784   7032       C
ATOM    251  O   TRP A  60     -14.286 -13.009  11.435  1.00123.91           O
ANISOU  251  O   TRP A  60    12870  20987  13223  -3934  -3967   6969       O
ATOM    252  CB  TRP A  60     -14.414 -10.020  13.073  1.00109.02           C
ANISOU  252  CB  TRP A  60    11024  18597  11800  -3409  -3210   7549       C
ATOM    253  CG  TRP A  60     -15.612  -9.915  12.191  1.00110.05           C
ANISOU  253  CG  TRP A  60    11227  18817  11770  -3429  -3028   7665       C
ATOM    254  CD1 TRP A  60     -15.625  -9.626  10.858  1.00108.78           C
ANISOU  254  CD1 TRP A  60    11120  18952  11261  -3689  -2850   7816       C
ATOM    255  CD2 TRP A  60     -16.979 -10.103  12.574  1.00104.24           C
ANISOU  255  CD2 TRP A  60    10520  17873  11215  -3192  -3022   7611       C
ATOM    256  NE1 TRP A  60     -16.914  -9.621  10.388  1.00109.28           N
ANISOU  256  NE1 TRP A  60    11221  18982  11320  -3596  -2803   7869       N
ATOM    257  CE2 TRP A  60     -17.765  -9.911  11.422  1.00106.49           C
ANISOU  257  CE2 TRP A  60    10848  18329  11283  -3299  -2899   7753       C
ATOM    258  CE3 TRP A  60     -17.614 -10.413  13.780  1.00104.39           C
ANISOU  258  CE3 TRP A  60    10546  17588  11529  -2928  -3093   7443       C
ATOM    259  CZ2 TRP A  60     -19.154 -10.019  11.438  1.00112.53           C
ANISOU  259  CZ2 TRP A  60    11641  18969  12146  -3137  -2878   7750       C
ATOM    260  CZ3 TRP A  60     -18.993 -10.521  13.794  1.00100.90           C
ANISOU  260  CZ3 TRP A  60    10147  17052  11138  -2792  -3025   7435       C
ATOM    261  CH2 TRP A  60     -19.748 -10.327  12.631  1.00103.08           C
ANISOU  261  CH2 TRP A  60    10444  17498  11224  -2891  -2933   7592       C
ATOM    262  N   ILE A  61     -12.580 -11.563  11.187  1.00115.38           N
ANISOU  262  N   ILE A  61    11722  19807  12310  -4049  -3330   6587       N
ATOM    263  CA  ILE A  61     -12.243 -12.090   9.868  1.00116.06           C
ANISOU  263  CA  ILE A  61    11814  20179  12106  -4403  -3218   6248       C
ATOM    264  C   ILE A  61     -11.735 -13.520   9.972  1.00113.47           C
ANISOU  264  C   ILE A  61    11333  19764  12016  -4450  -3615   5556       C
ATOM    265  O   ILE A  61     -11.857 -14.298   9.019  1.00127.58           O
ANISOU  265  O   ILE A  61    13125  21825  13525  -4708  -3717   5375       O
ATOM    266  CB  ILE A  61     -11.220 -11.179   9.164  1.00116.00           C
ANISOU  266  CB  ILE A  61    11803  20164  12106  -4597  -2617   5918       C
ATOM    267  CG1 ILE A  61      -9.879 -11.200   9.899  1.00115.36           C
ANISOU  267  CG1 ILE A  61    11552  19669  12611  -4470  -2512   5151       C
ATOM    268  CG2 ILE A  61     -11.750  -9.757   9.072  1.00115.24           C
ANISOU  268  CG2 ILE A  61    11840  20126  11820  -4551  -2260   6637       C
ATOM    269  CD1 ILE A  61      -8.758 -10.489   9.167  1.00130.02           C
ANISOU  269  CD1 ILE A  61    13373  21519  14509  -4685  -1947   4713       C
ATOM    270  N   GLU A  62     -11.163 -13.892  11.120  1.00114.44           N
ANISOU  270  N   GLU A  62    11311  19502  12668  -4218  -3858   5160       N
ATOM    271  CA  GLU A  62     -10.688 -15.259  11.301  1.00117.68           C
ANISOU  271  CA  GLU A  62    11546  19779  13387  -4249  -4288   4529       C
ATOM    272  C   GLU A  62     -11.847 -16.247  11.279  1.00119.79           C
ANISOU  272  C   GLU A  62    11852  20259  13402  -4245  -4831   4930       C
ATOM    273  O   GLU A  62     -11.742 -17.326  10.686  1.00127.91           O
ANISOU  273  O   GLU A  62    12798  21396  14407  -4422  -5078   4541       O
ATOM    274  CB  GLU A  62      -9.912 -15.378  12.613  1.00115.28           C
ANISOU  274  CB  GLU A  62    11085  19009  13705  -4006  -4477   4130       C
ATOM    275  CG  GLU A  62      -9.185 -16.701  12.779  1.00114.65           C
ANISOU  275  CG  GLU A  62    10781  18719  14062  -4057  -4880   3391       C
ATOM    276  CD  GLU A  62      -8.456 -16.800  14.104  1.00126.58           C
ANISOU  276  CD  GLU A  62    12140  19768  16186  -3839  -5109   3064       C
ATOM    277  OE1 GLU A  62      -8.390 -15.785  14.828  1.00128.79           O
ANISOU  277  OE1 GLU A  62    12496  19899  16540  -3667  -4883   3327       O
ATOM    278  OE2 GLU A  62      -7.952 -17.895  14.423  1.00130.84           O
ANISOU  278  OE2 GLU A  62    12495  20073  17145  -3836  -5507   2536       O
ATOM    279  N   GLY A  63     -12.962 -15.892  11.911  1.00118.18           N
ANISOU  279  N   GLY A  63    11842  19983  13078  -3994  -4857   5594       N
ATOM    280  CA  GLY A  63     -14.122 -16.761  11.937  1.00113.93           C
ANISOU  280  CA  GLY A  63    11547  19233  12507  -3823  -4860   5681       C
ATOM    281  C   GLY A  63     -14.769 -16.933  10.579  1.00124.32           C
ANISOU  281  C   GLY A  63    12947  20943  13347  -4097  -4772   5918       C
ATOM    282  O   GLY A  63     -15.055 -18.060  10.162  1.00120.64           O
ANISOU  282  O   GLY A  63    12526  20451  12862  -4135  -4949   5663       O
ATOM    283  N   LEU A  64     -14.999 -15.820   9.876  1.00122.39           N
ANISOU  283  N   LEU A  64    12739  21037  12727  -4276  -4475   6392       N
ATOM    284  CA  LEU A  64     -15.661 -15.881   8.575  1.00122.89           C
ANISOU  284  CA  LEU A  64    12903  21443  12345  -4544  -4337   6622       C
ATOM    285  C   LEU A  64     -14.868 -16.719   7.581  1.00129.68           C
ANISOU  285  C   LEU A  64    13659  22731  12884  -4945  -4594   6206       C
ATOM    286  O   LEU A  64     -15.450 -17.425   6.749  1.00137.76           O
ANISOU  286  O   LEU A  64    14772  23898  13673  -5099  -4635   6184       O
ATOM    287  CB  LEU A  64     -15.870 -14.471   8.025  1.00120.43           C
ANISOU  287  CB  LEU A  64    12647  21334  11776  -4643  -3922   7086       C
ATOM    288  CG  LEU A  64     -16.864 -13.556   8.744  1.00123.20           C
ANISOU  288  CG  LEU A  64    13029  21301  12481  -4267  -3650   7341       C
ATOM    289  CD1 LEU A  64     -16.810 -12.159   8.159  1.00124.28           C
ANISOU  289  CD1 LEU A  64    13188  21575  12458  -4332  -3278   7634       C
ATOM    290  CD2 LEU A  64     -18.279 -14.102   8.657  1.00118.66           C
ANISOU  290  CD2 LEU A  64    12512  20538  12036  -4113  -3670   7344       C
ATOM    291  N   GLU A  65     -13.540 -16.657   7.655  1.00144.37           N
ANISOU  291  N   GLU A  65    15318  24596  14940  -5067  -4571   5614       N
ATOM    292  CA  GLU A  65     -12.685 -17.297   6.663  1.00144.51           C
ANISOU  292  CA  GLU A  65    15246  24735  14925  -5383  -4418   4842       C
ATOM    293  C   GLU A  65     -12.341 -18.739   7.010  1.00139.69           C
ANISOU  293  C   GLU A  65    14431  23932  14713  -5341  -4912   4204       C
ATOM    294  O   GLU A  65     -12.253 -19.579   6.107  1.00142.29           O
ANISOU  294  O   GLU A  65    14719  24475  14871  -5608  -4988   3803       O
ATOM    295  CB  GLU A  65     -11.394 -16.488   6.487  1.00141.42           C
ANISOU  295  CB  GLU A  65    14786  24188  14757  -5460  -3846   4305       C
ATOM    296  CG  GLU A  65     -10.474 -16.998   5.385  1.00145.56           C
ANISOU  296  CG  GLU A  65    15215  24874  15219  -5819  -3583   3499       C
ATOM    297  CD  GLU A  65      -9.217 -16.158   5.227  1.00153.95           C
ANISOU  297  CD  GLU A  65    16203  25788  16505  -5896  -3004   3001       C
ATOM    298  OE1 GLU A  65      -9.068 -15.153   5.954  1.00156.25           O
ANISOU  298  OE1 GLU A  65    16528  25848  16994  -5671  -2813   3301       O
ATOM    299  OE2 GLU A  65      -8.374 -16.505   4.372  1.00163.78           O
ANISOU  299  OE2 GLU A  65    17346  27149  17733  -6189  -2734   2296       O
ATOM    300  N   SER A  66     -12.156 -19.054   8.292  1.00132.64           N
ANISOU  300  N   SER A  66    15678  21343  13376  -2806  -2240   2389       N
ATOM    301  CA  SER A  66     -11.740 -20.395   8.707  1.00127.94           C
ANISOU  301  CA  SER A  66    14852  20774  12986  -2477  -1866   2287       C
ATOM    302  C   SER A  66     -12.950 -21.326   8.720  1.00114.36           C
ANISOU  302  C   SER A  66    13185  18599  11669  -2173  -1655   1851       C
ATOM    303  O   SER A  66     -13.476 -21.706   9.768  1.00108.62           O
ANISOU  303  O   SER A  66    12575  17457  11239  -2031  -1548   1777       O
ATOM    304  CB  SER A  66     -11.059 -20.351  10.071  1.00124.98           C
ANISOU  304  CB  SER A  66    14500  20338  12648  -2486  -1834   2587       C
ATOM    305  OG  SER A  66      -9.863 -19.594  10.028  1.00117.24           O
ANISOU  305  OG  SER A  66    13440  19816  11289  -2753  -2003   2985       O
ATOM    306  N   GLY A  67     -13.396 -21.700   7.520  1.00113.53           N
ANISOU  306  N   GLY A  67    12987  18590  11561  -2086  -1596   1561       N
ATOM    307  CA  GLY A  67     -14.371 -22.754   7.357  1.00108.55           C
ANISOU  307  CA  GLY A  67    12342  17618  11282  -1778  -1358   1142       C
ATOM    308  C   GLY A  67     -15.793 -22.262   7.180  1.00108.96           C
ANISOU  308  C   GLY A  67    12655  17248  11498  -1829  -1509    883       C
ATOM    309  O   GLY A  67     -16.115 -21.106   7.465  1.00113.63           O
ANISOU  309  O   GLY A  67    13477  17708  11988  -2078  -1805   1026       O
ATOM    310  N   PRO A  68     -16.673 -23.141   6.706  1.00107.44           N
ANISOU  310  N   PRO A  68    12428  16831  11563  -1586  -1318    486       N
ATOM    311  CA  PRO A  68     -18.081 -22.781   6.527  1.00105.90           C
ANISOU  311  CA  PRO A  68    12461  16230  11546  -1603  -1437    195       C
ATOM    312  C   PRO A  68     -18.892 -23.042   7.792  1.00103.40           C
ANISOU  312  C   PRO A  68    12316  15408  11562  -1494  -1356     88       C
ATOM    313  O   PRO A  68     -18.434 -23.681   8.739  1.00104.26           O
ANISOU  313  O   PRO A  68    12360  15455  11801  -1372  -1169    202       O
ATOM    314  CB  PRO A  68     -18.528 -23.712   5.393  1.00103.72           C
ANISOU  314  CB  PRO A  68    12029  16004  11376  -1383  -1240   -176       C
ATOM    315  CG  PRO A  68     -17.711 -24.945   5.612  1.00107.22           C
ANISOU  315  CG  PRO A  68    12218  16612  11909  -1130   -928   -165       C
ATOM    316  CD  PRO A  68     -16.386 -24.495   6.204  1.00104.21           C
ANISOU  316  CD  PRO A  68    11756  16563  11277  -1284  -1001    272       C
ATOM    317  N   PHE A  69     -20.128 -22.557   7.773  1.00101.89           N
ANISOU  317  N   PHE A  69    12339  14866  11507  -1538  -1500   -148       N
ATOM    318  CA  PHE A  69     -20.949 -22.545   8.974  1.00 97.40           C
ANISOU  318  CA  PHE A  69    11952  13854  11202  -1498  -1485   -239       C
ATOM    319  C   PHE A  69     -21.781 -23.822   9.081  1.00 95.18           C
ANISOU  319  C   PHE A  69    11617  13277  11271  -1215  -1174   -608       C
ATOM    320  O   PHE A  69     -22.013 -24.529   8.099  1.00 94.65           O
ANISOU  320  O   PHE A  69    11426  13278  11260  -1061  -1030   -857       O
ATOM    321  CB  PHE A  69     -21.852 -21.309   8.999  1.00 96.34           C
ANISOU  321  CB  PHE A  69    12076  13498  11029  -1694  -1825   -311       C
ATOM    322  CG  PHE A  69     -21.103 -20.009   9.190  1.00 98.25           C
ANISOU  322  CG  PHE A  69    12422  13944  10964  -1988  -2162     75       C
ATOM    323  CD1 PHE A  69     -21.677 -18.973   9.897  1.00 93.03           C
ANISOU  323  CD1 PHE A  69    12004  13025  10317  -2143  -2448    108       C
ATOM    324  CD2 PHE A  69     -19.837 -19.818   8.652  1.00104.33           C
ANISOU  324  CD2 PHE A  69    13043  15172  11425  -2112  -2204    393       C
ATOM    325  CE1 PHE A  69     -21.005 -17.781  10.075  1.00 95.73           C
ANISOU  325  CE1 PHE A  69    12457  13532  10386  -2413  -2776    460       C
ATOM    326  CE2 PHE A  69     -19.163 -18.630   8.825  1.00107.30           C
ANISOU  326  CE2 PHE A  69    13522  15731  11514  -2401  -2521    754       C
ATOM    327  CZ  PHE A  69     -19.746 -17.609   9.536  1.00104.15           C
ANISOU  327  CZ  PHE A  69    13384  15044  11145  -2552  -2813    793       C
ATOM    328  N   ALA A  70     -22.222 -24.114  10.302  1.00 91.79           N
ANISOU  328  N   ALA A  70    11282  12524  11070  -1158  -1077   -635       N
ATOM    329  CA  ALA A  70     -22.964 -25.332  10.594  1.00 91.36           C
ANISOU  329  CA  ALA A  70    11192  12175  11344   -922   -789   -938       C
ATOM    330  C   ALA A  70     -23.975 -25.031  11.690  1.00 90.62           C
ANISOU  330  C   ALA A  70    11297  11692  11442   -977   -840  -1054       C
ATOM    331  O   ALA A  70     -23.771 -24.098  12.475  1.00 95.45           O
ANISOU  331  O   ALA A  70    12030  12293  11944  -1157  -1039   -824       O
ATOM    332  CB  ALA A  70     -22.028 -26.470  11.031  1.00 89.68           C
ANISOU  332  CB  ALA A  70    10798  12070  11208   -749   -517   -791       C
ATOM    333  N   PRO A  71     -25.068 -25.791  11.760  1.00 89.06           N
ANISOU  333  N   PRO A  71    11129  11189  11522   -831   -670  -1413       N
ATOM    334  CA  PRO A  71     -26.079 -25.534  12.795  1.00 86.54           C
ANISOU  334  CA  PRO A  71    10976  10530  11373   -888   -709  -1553       C
ATOM    335  C   PRO A  71     -25.497 -25.627  14.198  1.00 79.95           C
ANISOU  335  C   PRO A  71    10160   9653  10564   -942   -646  -1263       C
ATOM    336  O   PRO A  71     -24.720 -26.530  14.513  1.00 85.33           O
ANISOU  336  O   PRO A  71    10719  10408  11296   -833   -435  -1103       O
ATOM    337  CB  PRO A  71     -27.125 -26.627  12.544  1.00 72.53           C
ANISOU  337  CB  PRO A  71     9175   8502   9883   -701   -471  -1960       C
ATOM    338  CG  PRO A  71     -26.425 -27.656  11.707  1.00 77.47           C
ANISOU  338  CG  PRO A  71     9608   9310  10516   -520   -264  -1956       C
ATOM    339  CD  PRO A  71     -25.466 -26.889  10.865  1.00 87.98           C
ANISOU  339  CD  PRO A  71    10872  11014  11543   -616   -448  -1722       C
ATOM    340  N   PHE A  72     -25.896 -24.681  15.044  1.00 79.42           N
ANISOU  340  N   PHE A  72    10249   9461  10464  -1105   -845  -1208       N
ATOM    341  CA  PHE A  72     -25.367 -24.568  16.398  1.00 78.35           C
ANISOU  341  CA  PHE A  72    10149   9299  10322  -1189   -830   -921       C
ATOM    342  C   PHE A  72     -26.028 -25.598  17.306  1.00 74.48           C
ANISOU  342  C   PHE A  72     9660   8533  10105  -1090   -571  -1093       C
ATOM    343  O   PHE A  72     -27.252 -25.595  17.473  1.00 76.95           O
ANISOU  343  O   PHE A  72    10058   8609  10571  -1090   -569  -1420       O
ATOM    344  CB  PHE A  72     -25.587 -23.150  16.925  1.00 75.28           C
ANISOU  344  CB  PHE A  72     9926   8884   9794  -1396  -1156   -825       C
ATOM    345  CG  PHE A  72     -25.438 -23.017  18.416  1.00 69.52           C
ANISOU  345  CG  PHE A  72     9256   8052   9105  -1480  -1142   -639       C
ATOM    346  CD1 PHE A  72     -24.184 -22.966  19.001  1.00 76.49           C
ANISOU  346  CD1 PHE A  72    10085   9123   9853  -1540  -1129   -221       C
ATOM    347  CD2 PHE A  72     -26.556 -22.921  19.231  1.00 68.54           C
ANISOU  347  CD2 PHE A  72     9235   7664   9144  -1506  -1147   -888       C
ATOM    348  CE1 PHE A  72     -24.047 -22.834  20.373  1.00 76.21           C
ANISOU  348  CE1 PHE A  72    10107   8998   9852  -1622  -1119    -47       C
ATOM    349  CE2 PHE A  72     -26.428 -22.789  20.602  1.00 68.10           C
ANISOU  349  CE2 PHE A  72     9226   7536   9112  -1593  -1134   -723       C
ATOM    350  CZ  PHE A  72     -25.172 -22.745  21.175  1.00 78.60           C
ANISOU  350  CZ  PHE A  72    10512   9040  10314  -1652  -1121   -297       C
ATOM    351  N   ASP A  73     -25.215 -26.471  17.897  1.00 80.04           N
ANISOU  351  N   ASP A  73    10270   9278  10864  -1017   -365   -871       N
ATOM    352  CA  ASP A  73     -25.692 -27.516  18.800  1.00 76.75           C
ANISOU  352  CA  ASP A  73     9858   8612  10691   -944   -125   -975       C
ATOM    353  C   ASP A  73     -24.683 -27.635  19.933  1.00 74.04           C
ANISOU  353  C   ASP A  73     9498   8337  10298  -1000    -80   -586       C
ATOM    354  O   ASP A  73     -23.578 -28.147  19.730  1.00 75.00           O
ANISOU  354  O   ASP A  73     9498   8636  10360   -910      8   -353       O
ATOM    355  CB  ASP A  73     -25.861 -28.846  18.062  1.00 75.60           C
ANISOU  355  CB  ASP A  73     9603   8398  10725   -730    121  -1193       C
ATOM    356  CG  ASP A  73     -26.439 -29.946  18.942  1.00 77.54           C
ANISOU  356  CG  ASP A  73     9872   8362  11225   -676    348  -1313       C
ATOM    357  OD1 ASP A  73     -26.740 -29.691  20.129  1.00 75.17           O
ANISOU  357  OD1 ASP A  73     9666   7937  10959   -810    329  -1237       O
ATOM    358  OD2 ASP A  73     -26.592 -31.078  18.437  1.00 79.86           O
ANISOU  358  OD2 ASP A  73    10094   8567  11684   -504    538  -1485       O
ATOM    359  N   ILE A  74     -25.063 -27.165  21.124  1.00 73.31           N
ANISOU  359  N   ILE A  74     9515   8112  10225  -1145   -144   -528       N
ATOM    360  CA  ILE A  74     -24.116 -27.116  22.234  1.00 71.99           C
ANISOU  360  CA  ILE A  74     9346   8018   9989  -1223   -134   -146       C
ATOM    361  C   ILE A  74     -23.783 -28.516  22.733  1.00 78.10           C
ANISOU  361  C   ILE A  74    10047   8684  10942  -1096    138    -80       C
ATOM    362  O   ILE A  74     -22.700 -28.742  23.287  1.00 80.83           O
ANISOU  362  O   ILE A  74    10341   9144  11226  -1092    178    256       O
ATOM    363  CB  ILE A  74     -24.665 -26.228  23.367  1.00 69.72           C
ANISOU  363  CB  ILE A  74     9193   7625   9674  -1412   -282   -126       C
ATOM    364  CG1 ILE A  74     -23.580 -25.958  24.412  1.00 70.75           C
ANISOU  364  CG1 ILE A  74     9323   7873   9686  -1510   -318    301       C
ATOM    365  CG2 ILE A  74     -25.890 -26.865  24.012  1.00 69.49           C
ANISOU  365  CG2 ILE A  74     9216   7318   9869  -1412   -129   -432       C
ATOM    366  CD1 ILE A  74     -22.385 -25.212  23.866  1.00 71.05           C
ANISOU  366  CD1 ILE A  74     9313   8207   9475  -1548   -490    615       C
ATOM    367  N   GLU A  75     -24.689 -29.477  22.547  1.00 76.80           N
ANISOU  367  N   GLU A  75     9883   8297  11000   -994    316   -395       N
ATOM    368  CA  GLU A  75     -24.411 -30.833  23.007  1.00 74.89           C
ANISOU  368  CA  GLU A  75     9594   7922  10939   -879    548   -338       C
ATOM    369  C   GLU A  75     -23.301 -31.477  22.183  1.00 74.59           C
ANISOU  369  C   GLU A  75     9410   8066  10866   -686    618   -203       C
ATOM    370  O   GLU A  75     -22.437 -32.168  22.734  1.00 75.63           O
ANISOU  370  O   GLU A  75     9490   8212  11033   -619    714     38       O
ATOM    371  CB  GLU A  75     -25.689 -31.672  22.971  1.00 73.41           C
ANISOU  371  CB  GLU A  75     9452   7450  10989   -836    700   -713       C
ATOM    372  CG  GLU A  75     -26.715 -31.283  24.037  1.00 74.10           C
ANISOU  372  CG  GLU A  75     9660   7366  11129  -1026    675   -830       C
ATOM    373  CD  GLU A  75     -26.179 -31.442  25.453  1.00 75.33           C
ANISOU  373  CD  GLU A  75     9854   7488  11278  -1143    715   -516       C
ATOM    374  OE1 GLU A  75     -25.322 -32.322  25.673  1.00 78.53           O
ANISOU  374  OE1 GLU A  75    10209   7888  11741  -1049    832   -294       O
ATOM    375  OE2 GLU A  75     -26.608 -30.681  26.346  1.00 77.78           O
ANISOU  375  OE2 GLU A  75    10243   7784  11527  -1325    620   -497       O
ATOM    376  N   ASP A  76     -23.295 -31.247  20.867  1.00 74.74           N
ANISOU  376  N   ASP A  76     9354   8240  10805   -595    564   -359       N
ATOM    377  CA  ASP A  76     -22.206 -31.751  20.035  1.00 80.26           C
ANISOU  377  CA  ASP A  76     9889   9173  11434   -419    614   -243       C
ATOM    378  C   ASP A  76     -20.880 -31.095  20.403  1.00 82.84           C
ANISOU  378  C   ASP A  76    10159   9789  11527   -498    500    171       C
ATOM    379  O   ASP A  76     -19.828 -31.743  20.372  1.00 88.76           O
ANISOU  379  O   ASP A  76    10782  10684  12260   -365    582    355       O
ATOM    380  CB  ASP A  76     -22.517 -31.520  18.555  1.00 83.40           C
ANISOU  380  CB  ASP A  76    10218   9706  11765   -340    564   -497       C
ATOM    381  CG  ASP A  76     -23.625 -32.422  18.037  1.00 86.27           C
ANISOU  381  CG  ASP A  76    10596   9812  12369   -207    711   -901       C
ATOM    382  OD1 ASP A  76     -23.879 -33.481  18.649  1.00 92.79           O
ANISOU  382  OD1 ASP A  76    11445  10397  13415   -127    878   -959       O
ATOM    383  OD2 ASP A  76     -24.236 -32.077  17.004  1.00 84.40           O
ANISOU  383  OD2 ASP A  76    10353   9615  12100   -189    651  -1157       O
ATOM    384  N   ILE A  77     -20.911 -29.806  20.748  1.00 78.71           N
ANISOU  384  N   ILE A  77     9727   9356  10822   -709    298    313       N
ATOM    385  CA  ILE A  77     -19.689 -29.093  21.107  1.00 80.19           C
ANISOU  385  CA  ILE A  77     9873   9822  10775   -811    171    712       C
ATOM    386  C   ILE A  77     -19.097 -29.659  22.391  1.00 75.59           C
ANISOU  386  C   ILE A  77     9298   9151  10273   -808    276    972       C
ATOM    387  O   ILE A  77     -17.877 -29.832  22.507  1.00 76.57           O
ANISOU  387  O   ILE A  77     9310   9494  10288   -757    290   1259       O
ATOM    388  CB  ILE A  77     -19.976 -27.584  21.227  1.00 73.86           C
ANISOU  388  CB  ILE A  77     9194   9087   9781  -1044    -92    782       C
ATOM    389  CG1 ILE A  77     -20.504 -27.037  19.899  1.00 73.68           C
ANISOU  389  CG1 ILE A  77     9171   9155   9671  -1048   -217    540       C
ATOM    390  CG2 ILE A  77     -18.734 -26.828  21.677  1.00 74.61           C
ANISOU  390  CG2 ILE A  77     9261   9455   9633  -1171   -232   1208       C
ATOM    391  CD1 ILE A  77     -20.863 -25.565  19.942  1.00 78.42           C
ANISOU  391  CD1 ILE A  77     9912   9787  10098  -1267   -511    577       C
ATOM    392  N   LYS A  78     -19.949 -29.954  23.377  1.00 74.94           N
ANISOU  392  N   LYS A  78     9341   8761  10373   -870    348    874       N
ATOM    393  CA  LYS A  78     -19.467 -30.548  24.619  1.00 84.29           C
ANISOU  393  CA  LYS A  78    10545   9838  11643   -881    448   1112       C
ATOM    394  C   LYS A  78     -18.967 -31.970  24.401  1.00 87.48           C
ANISOU  394  C   LYS A  78    10840  10188  12209   -649    639   1097       C
ATOM    395  O   LYS A  78     -18.078 -32.429  25.125  1.00 82.60           O
ANISOU  395  O   LYS A  78    10187   9599  11599   -613    687   1369       O
ATOM    396  CB  LYS A  78     -20.570 -30.522  25.680  1.00 74.45           C
ANISOU  396  CB  LYS A  78     9453   8298  10539  -1025    476    988       C
ATOM    397  CG  LYS A  78     -20.952 -29.120  26.143  1.00 72.93           C
ANISOU  397  CG  LYS A  78     9367   8154  10190  -1247    269   1033       C
ATOM    398  CD  LYS A  78     -21.853 -29.147  27.375  1.00 74.92           C
ANISOU  398  CD  LYS A  78     9740   8165  10560  -1390    307    953       C
ATOM    399  CE  LYS A  78     -23.225 -29.732  27.061  1.00 72.22           C
ANISOU  399  CE  LYS A  78     9439   7582  10417  -1350    420    529       C
ATOM    400  NZ  LYS A  78     -24.101 -29.824  28.267  1.00 71.84           N
ANISOU  400  NZ  LYS A  78     9489   7335  10471  -1503    471    442       N
ATOM    401  N   GLN A  79     -19.522 -32.680  23.416  1.00 88.31           N
ANISOU  401  N   GLN A  79    10896  10210  12449   -485    735    778       N
ATOM    402  CA  GLN A  79     -18.985 -33.990  23.061  1.00 93.20           C
ANISOU  402  CA  GLN A  79    11401  10799  13211   -240    885    745       C
ATOM    403  C   GLN A  79     -17.562 -33.870  22.535  1.00 89.77           C
ANISOU  403  C   GLN A  79    10790  10733  12586   -130    836    979       C
ATOM    404  O   GLN A  79     -16.672 -34.632  22.932  1.00 88.50           O
ANISOU  404  O   GLN A  79    10553  10599  12475      1    903   1157       O
ATOM    405  CB  GLN A  79     -19.878 -34.666  22.023  1.00 92.93           C
ANISOU  405  CB  GLN A  79    11345  10624  13341    -90    978    341       C
ATOM    406  CG  GLN A  79     -21.227 -35.100  22.547  1.00109.31           C
ANISOU  406  CG  GLN A  79    13569  12326  15636   -165   1063     93       C
ATOM    407  CD  GLN A  79     -22.100 -35.688  21.462  1.00107.13           C
ANISOU  407  CD  GLN A  79    13268  11931  15505    -24   1144   -306       C
ATOM    408  OE1 GLN A  79     -21.608 -36.124  20.421  1.00111.38           O
ANISOU  408  OE1 GLN A  79    13670  12618  16033    177   1174   -392       O
ATOM    409  NE2 GLN A  79     -23.405 -35.696  21.695  1.00 99.63           N
ANISOU  409  NE2 GLN A  79    12441  10730  14685   -130   1179   -562       N
ATOM    410  N   LYS A  80     -17.326 -32.913  21.636  1.00 87.82           N
ANISOU  410  N   LYS A  80    10473  10784  12109   -187    710    981       N
ATOM    411  CA  LYS A  80     -15.994 -32.755  21.063  1.00 91.68           C
ANISOU  411  CA  LYS A  80    10776  11673  12386   -107    663   1190       C
ATOM    412  C   LYS A  80     -15.003 -32.231  22.092  1.00 86.93           C
ANISOU  412  C   LYS A  80    10181  11215  11633   -236    583   1602       C
ATOM    413  O   LYS A  80     -13.795 -32.455  21.959  1.00 89.62           O
ANISOU  413  O   LYS A  80    10361  11832  11856   -134    589   1803       O
ATOM    414  CB  LYS A  80     -16.052 -31.828  19.852  1.00 86.22           C
ANISOU  414  CB  LYS A  80    10023  11266  11471   -178    534   1096       C
ATOM    415  CG  LYS A  80     -14.816 -31.885  18.971  1.00 99.77           C
ANISOU  415  CG  LYS A  80    11508  13419  12980    -66    519   1214       C
ATOM    416  CD  LYS A  80     -15.105 -31.291  17.608  1.00 98.29           C
ANISOU  416  CD  LYS A  80    11259  13456  12630   -102    431   1026       C
ATOM    417  CE  LYS A  80     -13.942 -31.487  16.651  1.00 97.87           C
ANISOU  417  CE  LYS A  80    10950  13861  12375     21    441   1094       C
ATOM    418  NZ  LYS A  80     -14.269 -30.984  15.287  1.00100.99           N
ANISOU  418  NZ  LYS A  80    11284  14475  12614    -21    363    897       N
ATOM    419  N   ALA A  81     -15.498 -31.548  23.125  1.00 85.62           N
ANISOU  419  N   ALA A  81    10190  10874  11466   -452    509   1718       N
ATOM    420  CA  ALA A  81     -14.632 -31.065  24.195  1.00 87.89           C
ANISOU  420  CA  ALA A  81    10500  11267  11628   -582    436   2104       C
ATOM    421  C   ALA A  81     -14.140 -32.214  25.068  1.00 89.53           C
ANISOU  421  C   ALA A  81    10687  11316  12014   -445    578   2229       C
ATOM    422  O   ALA A  81     -12.951 -32.288  25.403  1.00 83.79           O
ANISOU  422  O   ALA A  81     9860  10796  11180   -403    563   2516       O
ATOM    423  CB  ALA A  81     -15.374 -30.030  25.040  1.00 81.45           C
ANISOU  423  CB  ALA A  81     9875  10302  10771   -841    310   2155       C
ATOM    424  N   ARG A  82     -15.046 -33.118  25.453  1.00 87.81           N
ANISOU  424  N   ARG A  82    10568  10729  12066   -383    705   2017       N
ATOM    425  CA  ARG A  82     -14.652 -34.260  26.273  1.00 92.83           C
ANISOU  425  CA  ARG A  82    11210  11175  12886   -264    819   2128       C
ATOM    426  C   ARG A  82     -13.699 -35.184  25.527  1.00 92.47           C
ANISOU  426  C   ARG A  82    10974  11292  12869     21    882   2113       C
ATOM    427  O   ARG A  82     -12.845 -35.828  26.148  1.00 93.13           O
ANISOU  427  O   ARG A  82    11014  11369  13002    123    911   2318       O
ATOM    428  CB  ARG A  82     -15.888 -35.039  26.728  1.00 85.53           C
ANISOU  428  CB  ARG A  82    10435   9830  12234   -279    929   1886       C
ATOM    429  CG  ARG A  82     -16.936 -34.196  27.430  1.00 82.46           C
ANISOU  429  CG  ARG A  82    10214   9290  11826   -545    876   1839       C
ATOM    430  CD  ARG A  82     -18.051 -35.065  27.993  1.00 92.85           C
ANISOU  430  CD  ARG A  82    11659  10221  13397   -575    997   1630       C
ATOM    431  NE  ARG A  82     -19.344 -34.387  27.955  1.00 86.44           N
ANISOU  431  NE  ARG A  82    10951   9303  12588   -743    965   1378       N
ATOM    432  CZ  ARG A  82     -20.262 -34.585  27.014  1.00 85.83           C
ANISOU  432  CZ  ARG A  82    10870   9138  12603   -671   1007   1017       C
ATOM    433  NH1 ARG A  82     -20.032 -35.447  26.032  1.00 95.77           N
ANISOU  433  NH1 ARG A  82    12029  10401  13960   -437   1086    868       N
ATOM    434  NH2 ARG A  82     -21.411 -33.925  27.055  1.00 77.18           N
ANISOU  434  NH2 ARG A  82     9865   7956  11503   -825    964    792       N
ATOM    435  N   SER A  83     -13.826 -35.264  24.201  1.00 90.73           N
ANISOU  435  N   SER A  83    10633  11224  12615    158    895   1862       N
ATOM    436  CA  SER A  83     -12.916 -36.103  23.428  1.00 93.49           C
ANISOU  436  CA  SER A  83    10778  11770  12975    439    946   1815       C
ATOM    437  C   SER A  83     -11.508 -35.521  23.415  1.00 95.52           C
ANISOU  437  C   SER A  83    10872  12459  12961    429    859   2129       C
ATOM    438  O   SER A  83     -10.524 -36.259  23.539  1.00 98.27           O
ANISOU  438  O   SER A  83    11089  12913  13337    624    892   2236       O
ATOM    439  CB  SER A  83     -13.443 -36.276  22.003  1.00 92.54           C
ANISOU  439  CB  SER A  83    10564  11729  12869    571    981   1459       C
ATOM    440  OG  SER A  83     -13.484 -35.037  21.315  1.00 88.48           O
ANISOU  440  OG  SER A  83    10015  11508  12094    404    869   1475       O
ATOM    441  N   ARG A  84     -11.393 -34.198  23.271  1.00 92.29           N
ANISOU  441  N   ARG A  84    10473  12305  12289    201    734   2276       N
ATOM    442  CA  ARG A  84     -10.081 -33.561  23.289  1.00 94.44           C
ANISOU  442  CA  ARG A  84    10600  13001  12283    150    641   2592       C
ATOM    443  C   ARG A  84      -9.408 -33.702  24.646  1.00 94.52           C
ANISOU  443  C   ARG A  84    10665  12928  12321    106    636   2920       C
ATOM    444  O   ARG A  84      -8.175 -33.741  24.726  1.00 91.06           O
ANISOU  444  O   ARG A  84    10069  12790  11739    177    610   3146       O
ATOM    445  CB  ARG A  84     -10.208 -32.087  22.908  1.00 95.44           C
ANISOU  445  CB  ARG A  84    10765  13365  12131   -118    482   2686       C
ATOM    446  CG  ARG A  84     -10.404 -31.857  21.423  1.00 94.95           C
ANISOU  446  CG  ARG A  84    10583  13544  11948    -72    457   2446       C
ATOM    447  CD  ARG A  84      -9.132 -32.159  20.648  1.00101.21           C
ANISOU  447  CD  ARG A  84    11099  14797  12560     88    473   2516       C
ATOM    448  NE  ARG A  84      -9.303 -31.919  19.219  1.00106.10           N
ANISOU  448  NE  ARG A  84    11595  15678  13040    112    447   2293       N
ATOM    449  CZ  ARG A  84      -9.129 -30.739  18.634  1.00105.43           C
ANISOU  449  CZ  ARG A  84    11493  15908  12657   -115    292   2403       C
ATOM    450  NH1 ARG A  84      -8.776 -29.684  19.357  1.00103.16           N
ANISOU  450  NH1 ARG A  84    11307  15704  12186   -375    144   2730       N
ATOM    451  NH2 ARG A  84      -9.307 -30.614  17.327  1.00 99.91           N
ANISOU  451  NH2 ARG A  84    10683  15438  11842    -90    275   2190       N
ATOM    452  N   LEU A  85     -10.198 -33.778  25.720  1.00 89.00           N
ANISOU  452  N   LEU A  85    10179  11841  11795    -18    659   2946       N
ATOM    453  CA  LEU A  85      -9.630 -34.016  27.042  1.00 99.44           C
ANISOU  453  CA  LEU A  85    11565  13052  13166    -58    662   3243       C
ATOM    454  C   LEU A  85      -9.047 -35.418  27.153  1.00 98.30           C
ANISOU  454  C   LEU A  85    11329  12806  13215    227    762   3216       C
ATOM    455  O   LEU A  85      -8.057 -35.623  27.864  1.00103.65           O
ANISOU  455  O   LEU A  85    11955  13571  13854    268    741   3488       O
ATOM    456  CB  LEU A  85     -10.696 -33.800  28.118  1.00 99.02           C
ANISOU  456  CB  LEU A  85    11753  12621  13247   -267    668   3244       C
ATOM    457  CG  LEU A  85     -10.221 -33.854  29.572  1.00100.26           C
ANISOU  457  CG  LEU A  85    12000  12666  13426   -370    656   3568       C
ATOM    458  CD1 LEU A  85      -9.229 -32.736  29.849  1.00110.38           C
ANISOU  458  CD1 LEU A  85    13221  14299  14418   -520    525   3907       C
ATOM    459  CD2 LEU A  85     -11.397 -33.785  30.537  1.00 89.71           C
ANISOU  459  CD2 LEU A  85    10885  10964  12237   -564    682   3504       C
ATOM    460  N   VAL A  86      -9.640 -36.391  26.461  1.00100.02           N
ANISOU  460  N   VAL A  86    11527  12832  13642    430    855   2887       N
ATOM    461  CA  VAL A  86      -9.122 -37.752  26.522  1.00105.33           C
ANISOU  461  CA  VAL A  86    12124  13381  14515    717    921   2835       C
ATOM    462  C   VAL A  86      -7.856 -37.892  25.682  1.00 95.74           C
ANISOU  462  C   VAL A  86    10634  12605  13139    940    895   2862       C
ATOM    463  O   VAL A  86      -6.953 -38.657  26.039  1.00 95.64           O
ANISOU  463  O   VAL A  86    10531  12616  13191   1135    894   2973       O
ATOM    464  CB  VAL A  86     -10.210 -38.751  26.091  1.00 92.25           C
ANISOU  464  CB  VAL A  86    10552  11356  13144    852   1015   2471       C
ATOM    465  CG1 VAL A  86      -9.690 -40.175  26.163  1.00 94.90           C
ANISOU  465  CG1 VAL A  86    10829  11530  13700   1154   1052   2412       C
ATOM    466  CG2 VAL A  86     -11.440 -38.600  26.969  1.00 99.46           C
ANISOU  466  CG2 VAL A  86    11720  11876  14194    612   1043   2447       C
ATOM    467  N   ASP A  87      -7.757 -37.154  24.572  1.00 94.86           N
ANISOU  467  N   ASP A  87    10381  12856  12806    909    863   2763       N
ATOM    468  CA  ASP A  87      -6.556 -37.215  23.744  1.00100.54           C
ANISOU  468  CA  ASP A  87    10816  14052  13332   1091    839   2783       C
ATOM    469  C   ASP A  87      -5.339 -36.692  24.497  1.00 98.94           C
ANISOU  469  C   ASP A  87    10539  14132  12924   1003    762   3174       C
ATOM    470  O   ASP A  87      -4.262 -37.300  24.449  1.00102.10           O
ANISOU  470  O   ASP A  87    10749  14744  13302   1225    764   3233       O
ATOM    471  CB  ASP A  87      -6.774 -36.429  22.451  1.00100.52           C
ANISOU  471  CB  ASP A  87    10699  14385  13109   1015    810   2620       C
ATOM    472  CG  ASP A  87      -7.857 -37.038  21.575  1.00 98.89           C
ANISOU  472  CG  ASP A  87    10527  13947  13100   1145    890   2212       C
ATOM    473  OD1 ASP A  87      -8.467 -38.043  21.995  1.00102.57           O
ANISOU  473  OD1 ASP A  87    11114  13984  13873   1279    966   2061       O
ATOM    474  OD2 ASP A  87      -8.097 -36.517  20.465  1.00101.56           O
ANISOU  474  OD2 ASP A  87    10774  14531  13283   1104    871   2047       O
ATOM    475  N   ALA A  88      -5.492 -35.565  25.199  1.00101.80           N
ANISOU  475  N   ALA A  88    11043  14502  13134    688    686   3433       N
ATOM    476  CA  ALA A  88      -4.437 -35.072  26.076  1.00 99.88           C
ANISOU  476  CA  ALA A  88    10767  14464  12720    581    613   3819       C
ATOM    477  C   ALA A  88      -4.131 -36.048  27.205  1.00 96.74           C
ANISOU  477  C   ALA A  88    10443  13763  12552    716    654   3942       C
ATOM    478  O   ALA A  88      -3.021 -36.023  27.750  1.00 99.24           O
ANISOU  478  O   ALA A  88    10662  14286  12760    747    610   4210       O
ATOM    479  CB  ALA A  88      -4.828 -33.708  26.650  1.00 94.06           C
ANISOU  479  CB  ALA A  88    10202  13725  11811    217    513   4040       C
ATOM    480  N   ILE A  89      -5.091 -36.894  27.569  1.00 99.29           N
ANISOU  480  N   ILE A  89    10939  13604  13180    782    727   3758       N
ATOM    481  CA  ILE A  89      -4.893 -37.924  28.577  1.00101.26           C
ANISOU  481  CA  ILE A  89    11280  13527  13668    907    753   3852       C
ATOM    482  C   ILE A  89      -4.196 -39.130  27.961  1.00100.36           C
ANISOU  482  C   ILE A  89    10974  13481  13676   1287    777   3679       C
ATOM    483  O   ILE A  89      -2.971 -39.229  27.982  1.00100.33           O
ANISOU  483  O   ILE A  89    10784  13786  13549   1426    732   3833       O
ATOM    484  CB  ILE A  89      -6.231 -38.340  29.218  1.00 99.79           C
ANISOU  484  CB  ILE A  89    11362  12808  13745    793    809   3729       C
ATOM    485  CG1 ILE A  89      -6.673 -37.318  30.271  1.00104.14           C
ANISOU  485  CG1 ILE A  89    12103  13267  14199    442    769   3971       C
ATOM    486  CG2 ILE A  89      -6.130 -39.738  29.804  1.00 96.83           C
ANISOU  486  CG2 ILE A  89    11053  12079  13657   1000    838   3702       C
ATOM    487  CD1 ILE A  89      -7.993 -37.661  30.936  1.00103.65           C
ANISOU  487  CD1 ILE A  89    12286  12733  14365    303    826   3846       C
TER
ATOM    488  N   MET B   1     -36.200 -19.982  14.790  1.00 95.48           N
ANISOU  488  N   MET B   1    13450  11247  11579   -320  -4086   1736       N
ATOM    489  CA  MET B   1     -35.189 -19.406  13.913  1.00 90.97           C
ANISOU  489  CA  MET B   1    12971  10975  10616     66  -3552   1583       C
ATOM    490  C   MET B   1     -33.866 -20.151  14.051  1.00 87.19           C
ANISOU  490  C   MET B   1    12413  10365  10348     39  -3746   1152       C
ATOM    491  O   MET B   1     -33.368 -20.352  15.160  1.00 93.40           O
ANISOU  491  O   MET B   1    13115  10836  11538   -411  -3782   1190       O
ATOM    492  CB  MET B   1     -35.004 -17.918  14.215  1.00 84.83           C
ANISOU  492  CB  MET B   1    12300  10299   9630    -59  -2634   2035       C
ATOM    493  CG  MET B   1     -33.958 -17.225  13.358  1.00 93.39           C
ANISOU  493  CG  MET B   1    13485  11693  10304    313  -2018   1910       C
ATOM    494  SD  MET B   1     -34.045 -15.430  13.507  1.00109.38           S
ANISOU  494  SD  MET B   1    15662  13893  12005    243   -964   2476       S
ATOM    495  CE  MET B   1     -35.752 -15.156  13.043  1.00 95.42           C
ANISOU  495  CE  MET B   1    13952  12281  10021    414  -1118   2791       C
ATOM    496  N   PRO B   2     -33.304 -20.564  12.918  1.00 93.71           N
ANISOU  496  N   PRO B   2    13266  11438  10902    524  -3873    743       N
ATOM    497  CA  PRO B   2     -32.061 -21.340  12.950  1.00 87.75           C
ANISOU  497  CA  PRO B   2    12434  10577  10332    545  -4096    301       C
ATOM    498  C   PRO B   2     -30.873 -20.488  13.365  1.00 88.60           C
ANISOU  498  C   PRO B   2    12570  10689  10404    394  -3372    411       C
ATOM    499  O   PRO B   2     -30.829 -19.278  13.130  1.00 88.40           O
ANISOU  499  O   PRO B   2    12660  10880  10050    481  -2645    716       O
ATOM    500  CB  PRO B   2     -31.914 -21.828  11.505  1.00 81.29           C
ANISOU  500  CB  PRO B   2    11660  10076   9151   1148  -4340   -112       C
ATOM    501  CG  PRO B   2     -32.645 -20.800  10.696  1.00 93.46           C
ANISOU  501  CG  PRO B   2    13337  11964  10209   1457  -3864    184       C
ATOM    502  CD  PRO B   2     -33.805 -20.366  11.547  1.00 93.47           C
ANISOU  502  CD  PRO B   2    13335  11796  10383   1078  -3838    661       C
ATOM    503  N   ILE B   3     -29.900 -21.142  13.995  1.00 89.38           N
ANISOU  503  N   ILE B   3    12565  10546  10851    161  -3581    158       N
ATOM    504  CA  ILE B   3     -28.661 -20.503  14.425  1.00 82.72           C
ANISOU  504  CA  ILE B   3    11728   9684  10018      2  -2974    201       C
ATOM    505  C   ILE B   3     -27.500 -21.343  13.912  1.00 87.47           C
ANISOU  505  C   ILE B   3    12269  10324  10643    256  -3243   -330       C
ATOM    506  O   ILE B   3     -27.415 -22.539  14.216  1.00 89.20           O
ANISOU  506  O   ILE B   3    12371  10307  11215    151  -3936   -637       O
ATOM    507  CB  ILE B   3     -28.585 -20.352  15.955  1.00 77.04           C
ANISOU  507  CB  ILE B   3    10929   8589   9754   -641  -2888    493       C
ATOM    508  CG1 ILE B   3     -29.736 -19.486  16.471  1.00 83.86           C
ANISOU  508  CG1 ILE B   3    11856   9416  10591   -894  -2596   1029       C
ATOM    509  CG2 ILE B   3     -27.246 -19.757  16.366  1.00 75.77           C
ANISOU  509  CG2 ILE B   3    10770   8418   9602   -796  -2288    505       C
ATOM    510  CD1 ILE B   3     -29.785 -19.370  17.981  1.00 78.00           C
ANISOU  510  CD1 ILE B   3    11037   8298  10303  -1535  -2552   1326       C
ATOM    511  N   ILE B   4     -26.615 -20.727  13.132  1.00 87.03           N
ANISOU  511  N   ILE B   4    12295  10563  10211    592  -2703   -439       N
ATOM    512  CA  ILE B   4     -25.425 -21.399  12.628  1.00 89.39           C
ANISOU  512  CA  ILE B   4    12543  10922  10500    843  -2865   -925       C
ATOM    513  C   ILE B   4     -24.195 -20.724  13.222  1.00 91.80           C
ANISOU  513  C   ILE B   4    12840  11185  10854    611  -2243   -837       C
ATOM    514  O   ILE B   4     -24.242 -19.584  13.698  1.00 88.07           O
ANISOU  514  O   ILE B   4    12438  10739  10284    386  -1586   -418       O
ATOM    515  CB  ILE B   4     -25.353 -21.413  11.086  1.00 89.92           C
ANISOU  515  CB  ILE B   4    12700  11387  10076   1485  -2838  -1210       C
ATOM    516  CG1 ILE B   4     -25.344 -19.991  10.520  1.00 82.38           C
ANISOU  516  CG1 ILE B   4    11900  10768   8635   1693  -1995   -897       C
ATOM    517  CG2 ILE B   4     -26.502 -22.218  10.506  1.00 88.50           C
ANISOU  517  CG2 ILE B   4    12515  11236   9876   1708  -3521  -1346       C
ATOM    518  CD1 ILE B   4     -25.262 -19.950   9.009  1.00 75.38           C
ANISOU  518  CD1 ILE B   4    11106  10282   7254   2317  -1936  -1161       C
ATOM    519  N   ARG B   5     -23.077 -21.448  13.193  1.00 93.26           N
ANISOU  519  N   ARG B   5    12938  11305  11192    667  -2455  -1240       N
ATOM    520  CA  ARG B   5     -21.843 -20.967  13.797  1.00 86.20           C
ANISOU  520  CA  ARG B   5    12015  10350  10387    432  -1948  -1203       C
ATOM    521  C   ARG B   5     -20.664 -21.285  12.891  1.00 90.69           C
ANISOU  521  C   ARG B   5    12579  11138  10741    848  -1897  -1653       C
ATOM    522  O   ARG B   5     -20.700 -22.239  12.111  1.00 91.83           O
ANISOU  522  O   ARG B   5    12693  11351  10848   1199  -2450  -2059       O
ATOM    523  CB  ARG B   5     -21.630 -21.575  15.196  1.00 79.57           C
ANISOU  523  CB  ARG B   5    11030   9078  10125   -136  -2286  -1165       C
ATOM    524  CG  ARG B   5     -21.797 -23.095  15.282  1.00 86.91           C
ANISOU  524  CG  ARG B   5    11830   9775  11415   -134  -3211  -1555       C
ATOM    525  CD  ARG B   5     -20.520 -23.832  14.912  1.00 89.65           C
ANISOU  525  CD  ARG B   5    12101  10148  11813     78  -3394  -2042       C
ATOM    526  NE  ARG B   5     -20.705 -25.277  14.837  1.00 95.29           N
ANISOU  526  NE  ARG B   5    12710  10674  12822    146  -4272  -2436       N
ATOM    527  CZ  ARG B   5     -19.886 -26.092  14.181  1.00 97.23           C
ANISOU  527  CZ  ARG B   5    12908  10992  13045    471  -4578  -2922       C
ATOM    528  NH1 ARG B   5     -18.835 -25.597  13.541  1.00101.86           N
ANISOU  528  NH1 ARG B   5    13539  11839  13324    757  -4076  -3069       N
ATOM    529  NH2 ARG B   5     -20.115 -27.398  14.160  1.00 96.17           N
ANISOU  529  NH2 ARG B   5    12637  10750  13155    558  -4830  -2897       N
ATOM    530  N   SER B   6     -19.613 -20.475  13.006  1.00 96.25           N
ANISOU  530  N   SER B   6    13316  11952  11303    802  -1224  -1577       N
ATOM    531  CA  SER B   6     -18.392 -20.712  12.255  1.00 95.79           C
ANISOU  531  CA  SER B   6    13245  12090  11059   1152  -1120  -1983       C
ATOM    532  C   SER B   6     -17.546 -21.781  12.946  1.00 93.93           C
ANISOU  532  C   SER B   6    12846  11562  11283    918  -1595  -2303       C
ATOM    533  O   SER B   6     -17.704 -22.028  14.145  1.00 94.39           O
ANISOU  533  O   SER B   6    12810  11278  11775    419  -1790  -2130       O
ATOM    534  CB  SER B   6     -17.591 -19.421  12.122  1.00 93.50           C
ANISOU  534  CB  SER B   6    13054  12033  10437   1183   -209  -1772       C
ATOM    535  OG  SER B   6     -17.004 -19.060  13.360  1.00 90.43           O
ANISOU  535  OG  SER B   6    12601  11401  10358    663     95  -1545       O
ATOM    536  N   PRO B   7     -16.654 -22.447  12.206  1.00 89.45           N
ANISOU  536  N   PRO B   7    11088  12859  10040    770  -1186   3064       N
ATOM    537  CA  PRO B   7     -15.789 -23.453  12.845  1.00 90.78           C
ANISOU  537  CA  PRO B   7    11224  13109  10158    741  -1031   3188       C
ATOM    538  C   PRO B   7     -14.877 -22.863  13.899  1.00 84.64           C
ANISOU  538  C   PRO B   7    10312  12336   9511    425  -1042   3508       C
ATOM    539  O   PRO B   7     -14.540 -23.548  14.873  1.00 81.81           O
ANISOU  539  O   PRO B   7     9948  11949   9186    292   -975   3487       O
ATOM    540  CB  PRO B   7     -14.995 -24.033  11.667  1.00 89.18           C
ANISOU  540  CB  PRO B   7    11010  13190   9686   1127   -893   3442       C
ATOM    541  CG  PRO B   7     -15.836 -23.742  10.468  1.00 96.12           C
ANISOU  541  CG  PRO B   7    11985  14088  10447   1382   -984   3251       C
ATOM    542  CD  PRO B   7     -16.480 -22.419  10.746  1.00 95.69           C
ANISOU  542  CD  PRO B   7    11898  13865  10595   1140  -1161   3215       C
ATOM    543  N   ALA B   8     -14.458 -21.609  13.724  1.00 85.44           N
ANISOU  543  N   ALA B   8    10307  12466   9691    300  -1136   3809       N
ATOM    544  CA  ALA B   8     -13.718 -20.924  14.777  1.00 79.00           C
ANISOU  544  CA  ALA B   8     9370  11609   9038    -50  -1207   4049       C
ATOM    545  C   ALA B   8     -14.569 -20.770  16.029  1.00 81.88           C
ANISOU  545  C   ALA B   8     9839  11700   9573   -339  -1313   3669       C
ATOM    546  O   ALA B   8     -14.072 -20.928  17.150  1.00 77.52           O
ANISOU  546  O   ALA B   8     9249  11132   9073   -565  -1323   3720       O
ATOM    547  CB  ALA B   8     -13.243 -19.558  14.283  1.00 95.15           C
ANISOU  547  CB  ALA B   8    11299  13677  11178   -142  -1303   4409       C
ATOM    548  N   ALA B   9     -15.857 -20.460  15.858  1.00 87.12           N
ANISOU  548  N   ALA B   9    10626  12167  10310   -316  -1392   3291       N
ATOM    549  CA  ALA B   9     -16.734 -20.283  17.010  1.00 76.16           C
ANISOU  549  CA  ALA B   9     9329  10532   9075   -559  -1464   2928       C
ATOM    550  C   ALA B   9     -16.847 -21.572  17.811  1.00 78.50           C
ANISOU  550  C   ALA B   9     9682  10826   9317   -575  -1331   2734       C
ATOM    551  O   ALA B   9     -16.824 -21.548  19.047  1.00 77.96           O
ANISOU  551  O   ALA B   9     9641  10665   9316   -814  -1345   2658       O
ATOM    552  CB  ALA B   9     -18.112 -19.804  16.555  1.00 83.43           C
ANISOU  552  CB  ALA B   9    10338  11277  10084   -479  -1552   2573       C
ATOM    553  N   GLU B  10     -16.964 -22.709  17.121  1.00 81.33           N
ANISOU  553  N   GLU B  10    10076  11278   9549   -311  -1202   2654       N
ATOM    554  CA  GLU B  10     -16.899 -23.996  17.805  1.00 76.75           C
ANISOU  554  CA  GLU B  10     9550  10687   8924   -307  -1056   2543       C
ATOM    555  C   GLU B  10     -15.563 -24.176  18.508  1.00 76.49           C
ANISOU  555  C   GLU B  10     9428  10809   8826   -408  -1008   2918       C
ATOM    556  O   GLU B  10     -15.511 -24.658  19.644  1.00 71.03           O
ANISOU  556  O   GLU B  10     8776  10057   8154   -562   -960   2858       O
ATOM    557  CB  GLU B  10     -17.132 -25.137  16.815  1.00 82.89           C
ANISOU  557  CB  GLU B  10    10389  11522   9581     13   -944   2416       C
ATOM    558  CG  GLU B  10     -16.511 -26.459  17.256  1.00 91.46           C
ANISOU  558  CG  GLU B  10    11508  12658  10583     88   -771   2495       C
ATOM    559  CD  GLU B  10     -16.767 -27.585  16.279  1.00 97.82           C
ANISOU  559  CD  GLU B  10    12407  13476  11284    407   -673   2328       C
ATOM    560  OE1 GLU B  10     -17.709 -27.469  15.474  1.00104.67           O
ANISOU  560  OE1 GLU B  10    13328  14271  12171    519   -754   2040       O
ATOM    561  OE2 GLU B  10     -16.024 -28.588  16.315  1.00111.29           O
ANISOU  561  OE2 GLU B  10    14136  15261  12886    557   -529   2476       O
ATOM    562  N   GLY B  11     -14.469 -23.797  17.844  1.00 79.60           N
ANISOU  562  N   GLY B  11     9687  11418   9139   -313  -1016   3324       N
ATOM    563  CA  GLY B  11     -13.159 -23.921  18.457  1.00 76.45           C
ANISOU  563  CA  GLY B  11     9153  11196   8698   -407   -990   3703       C
ATOM    564  C   GLY B  11     -13.006 -23.071  19.701  1.00 71.61           C
ANISOU  564  C   GLY B  11     8510  10489   8211   -774  -1147   3722       C
ATOM    565  O   GLY B  11     -12.290 -23.447  20.631  1.00 73.30           O
ANISOU  565  O   GLY B  11     8674  10786   8390   -889  -1139   3870       O
ATOM    566  N   ASP B  12     -13.675 -21.920  19.736  1.00 75.13           N
ANISOU  566  N   ASP B  12     8996  10758   8793   -943  -1301   3567       N
ATOM    567  CA  ASP B  12     -13.661 -21.094  20.937  1.00 72.63           C
ANISOU  567  CA  ASP B  12     8697  10312   8588  -1278  -1462   3507       C
ATOM    568  C   ASP B  12     -14.312 -21.823  22.105  1.00 75.38           C
ANISOU  568  C   ASP B  12     9193  10545   8903  -1360  -1397   3188       C
ATOM    569  O   ASP B  12     -13.763 -21.861  23.211  1.00 75.95           O
ANISOU  569  O   ASP B  12     9258  10659   8940  -1542  -1449   3267       O
ATOM    570  CB  ASP B  12     -14.370 -19.767  20.662  1.00 78.36           C
ANISOU  570  CB  ASP B  12     9470  10833   9471  -1391  -1620   3365       C
ATOM    571  CG  ASP B  12     -13.719 -18.976  19.544  1.00 84.12           C
ANISOU  571  CG  ASP B  12    10059  11659  10243  -1324  -1675   3724       C
ATOM    572  OD1 ASP B  12     -12.664 -19.406  19.033  1.00 92.13           O
ANISOU  572  OD1 ASP B  12    10918  12922  11165  -1206  -1588   4096       O
ATOM    573  OD2 ASP B  12     -14.268 -17.918  19.176  1.00 89.80           O
ANISOU  573  OD2 ASP B  12    10821  12208  11092  -1375  -1790   3651       O
ATOM    574  N   LEU B  13     -15.475 -22.435  21.867  1.00 74.52           N
ANISOU  574  N   LEU B  13     9211  10304   8800  -1223  -1281   2840       N
ATOM    575  CA  LEU B  13     -16.248 -23.027  22.956  1.00 73.56           C
ANISOU  575  CA  LEU B  13     9223  10047   8679  -1315  -1196   2535       C
ATOM    576  C   LEU B  13     -15.588 -24.289  23.499  1.00 73.01           C
ANISOU  576  C   LEU B  13     9159  10103   8479  -1249  -1045   2685       C
ATOM    577  O   LEU B  13     -15.642 -24.552  24.706  1.00 75.13           O
ANISOU  577  O   LEU B  13     9505  10336   8706  -1391  -1017   2619       O
ATOM    578  CB  LEU B  13     -17.669 -23.319  22.481  1.00 74.77           C
ANISOU  578  CB  LEU B  13     9464  10027   8919  -1200  -1118   2143       C
ATOM    579  CG  LEU B  13     -18.471 -22.072  22.111  1.00 74.79           C
ANISOU  579  CG  LEU B  13     9474   9887   9058  -1255  -1267   1959       C
ATOM    580  CD1 LEU B  13     -19.806 -22.447  21.499  1.00 75.38           C
ANISOU  580  CD1 LEU B  13     9587   9837   9216  -1108  -1204   1602       C
ATOM    581  CD2 LEU B  13     -18.668 -21.207  23.342  1.00 67.12           C
ANISOU  581  CD2 LEU B  13     8569   8790   8145  -1513  -1364   1844       C
ATOM    582  N   VAL B  14     -14.967 -25.087  22.628  1.00 64.57           N
ANISOU  582  N   VAL B  14     8023   9182   7329  -1011   -940   2893       N
ATOM    583  CA  VAL B  14     -14.261 -26.273  23.101  1.00 81.08           C
ANISOU  583  CA  VAL B  14    10119  11385   9304   -916   -797   3068       C
ATOM    584  C   VAL B  14     -13.025 -25.872  23.900  1.00 78.87           C
ANISOU  584  C   VAL B  14     9720  11292   8956  -1070   -909   3415       C
ATOM    585  O   VAL B  14     -12.697 -26.498  24.915  1.00 79.84           O
ANISOU  585  O   VAL B  14     9885  11455   8996  -1119   -858   3479       O
ATOM    586  CB  VAL B  14     -13.918 -27.202  21.920  1.00 77.30           C
ANISOU  586  CB  VAL B  14     9613  11006   8751   -588   -655   3180       C
ATOM    587  CG1 VAL B  14     -13.151 -26.457  20.855  1.00 86.98           C
ANISOU  587  CG1 VAL B  14    10680  12422   9946   -485   -739   3467       C
ATOM    588  CG2 VAL B  14     -13.122 -28.400  22.395  1.00 85.24           C
ANISOU  588  CG2 VAL B  14    10625  12114   9648   -462   -506   3388       C
ATOM    589  N   ASP B  15     -12.329 -24.817  23.468  1.00 78.51           N
ANISOU  589  N   ASP B  15     9517  11361   8953  -1155  -1073   3652       N
ATOM    590  CA  ASP B  15     -11.207 -24.308  24.251  1.00 78.86           C
ANISOU  590  CA  ASP B  15     9422  11566   8975  -1352  -1229   3952       C
ATOM    591  C   ASP B  15     -11.677 -23.774  25.596  1.00 79.68           C
ANISOU  591  C   ASP B  15     9655  11529   9092  -1633  -1364   3719       C
ATOM    592  O   ASP B  15     -11.041 -24.019  26.628  1.00 79.15           O
ANISOU  592  O   ASP B  15     9572  11575   8926  -1736  -1421   3844       O
ATOM    593  CB  ASP B  15     -10.467 -23.220  23.474  1.00 83.21           C
ANISOU  593  CB  ASP B  15     9770  12225   9620  -1420  -1375   4242       C
ATOM    594  CG  ASP B  15      -9.749 -23.759  22.256  1.00 85.14           C
ANISOU  594  CG  ASP B  15     9860  12685   9803  -1125  -1227   4555       C
ATOM    595  OD1 ASP B  15      -9.503 -24.983  22.204  1.00 94.23           O
ANISOU  595  OD1 ASP B  15    11034  13938  10829   -890  -1046   4608       O
ATOM    596  OD2 ASP B  15      -9.426 -22.959  21.353  1.00 85.96           O
ANISOU  596  OD2 ASP B  15     9831  12851   9978  -1113  -1280   4756       O
ATOM    597  N   ILE B  16     -12.792 -23.040  25.603  1.00 84.20           N
ANISOU  597  N   ILE B  16    10357  11868   9768  -1736  -1417   3378       N
ATOM    598  CA  ILE B  16     -13.365 -22.551  26.853  1.00 81.60           C
ANISOU  598  CA  ILE B  16    10179  11395   9430  -1959  -1513   3112       C
ATOM    599  C   ILE B  16     -13.698 -23.719  27.777  1.00 82.42           C
ANISOU  599  C   ILE B  16    10419  11505   9393  -1896  -1330   2997       C
ATOM    600  O   ILE B  16     -13.479 -23.651  28.988  1.00 88.39           O
ANISOU  600  O   ILE B  16    11249  12299  10036  -2041  -1402   2983       O
ATOM    601  CB  ILE B  16     -14.598 -21.674  26.559  1.00 77.12           C
ANISOU  601  CB  ILE B  16     9720  10576   9007  -2010  -1555   2761       C
ATOM    602  CG1 ILE B  16     -14.173 -20.356  25.907  1.00 86.24           C
ANISOU  602  CG1 ILE B  16    10766  11699  10303  -2120  -1768   2909       C
ATOM    603  CG2 ILE B  16     -15.395 -21.417  27.824  1.00 74.73           C
ANISOU  603  CG2 ILE B  16     9602  10124   8669  -2163  -1571   2434       C
ATOM    604  CD1 ILE B  16     -15.329 -19.508  25.424  1.00 79.15           C
ANISOU  604  CD1 ILE B  16     9961  10560   9554  -2113  -1806   2612       C
ATOM    605  N   TRP B  17     -14.209 -24.815  27.215  1.00 80.26           N
ANISOU  605  N   TRP B  17    10186  11189   9118  -1677  -1097   2923       N
ATOM    606  CA  TRP B  17     -14.508 -26.002  28.014  1.00 83.21           C
ANISOU  606  CA  TRP B  17    10686  11539   9390  -1611   -897   2855       C
ATOM    607  C   TRP B  17     -13.232 -26.651  28.532  1.00 78.68           C
ANISOU  607  C   TRP B  17    10041  11195   8659  -1562   -900   3221       C
ATOM    608  O   TRP B  17     -13.138 -27.001  29.715  1.00 80.69           O
ANISOU  608  O   TRP B  17    10392  11486   8780  -1632   -876   3236       O
ATOM    609  CB  TRP B  17     -15.311 -27.005  27.182  1.00 74.09           C
ANISOU  609  CB  TRP B  17     9581  10253   8317  -1401   -672   2690       C
ATOM    610  CG  TRP B  17     -15.965 -28.081  27.995  1.00 82.84           C
ANISOU  610  CG  TRP B  17    10837  11242   9395  -1381   -452   2548       C
ATOM    611  CD1 TRP B  17     -17.262 -28.107  28.420  1.00 82.16           C
ANISOU  611  CD1 TRP B  17    10862  10954   9401  -1463   -344   2208       C
ATOM    612  CD2 TRP B  17     -15.361 -29.289  28.481  1.00 81.47           C
ANISOU  612  CD2 TRP B  17    10708  11140   9106  -1265   -297   2767       C
ATOM    613  NE1 TRP B  17     -17.504 -29.253  29.137  1.00 80.96           N
ANISOU  613  NE1 TRP B  17    10817  10737   9206  -1425   -121   2214       N
ATOM    614  CE2 TRP B  17     -16.353 -29.995  29.190  1.00 82.12           C
ANISOU  614  CE2 TRP B  17    10941  11038   9224  -1299    -93   2553       C
ATOM    615  CE3 TRP B  17     -14.079 -29.842  28.384  1.00 79.54           C
ANISOU  615  CE3 TRP B  17    10379  11099   8743  -1124   -301   3139       C
ATOM    616  CZ2 TRP B  17     -16.104 -31.223  29.800  1.00 80.83           C
ANISOU  616  CZ2 TRP B  17    10869  10862   8980  -1203    104   2709       C
ATOM    617  CZ3 TRP B  17     -13.835 -31.063  28.991  1.00 87.74           C
ANISOU  617  CZ3 TRP B  17    11509  12134   9695  -1008   -116   3277       C
ATOM    618  CH2 TRP B  17     -14.843 -31.739  29.690  1.00 87.85           C
ANISOU  618  CH2 TRP B  17    11697  11937   9747  -1051     83   3066       C
ATOM    619  N   LEU B  18     -12.244 -26.834  27.651  1.00 80.34           N
ANISOU  619  N   LEU B  18    10077  11580   8869  -1416   -918   3533       N
ATOM    620  CA  LEU B  18     -10.991 -27.470  28.042  1.00 89.71           C
ANISOU  620  CA  LEU B  18    11154  13009   9922  -1332   -917   3907       C
ATOM    621  C   LEU B  18     -10.277 -26.683  29.133  1.00 91.57           C
ANISOU  621  C   LEU B  18    11329  13387  10078  -1578  -1166   4037       C
ATOM    622  O   LEU B  18      -9.633 -27.276  30.004  1.00 95.92           O
ANISOU  622  O   LEU B  18    11879  14090  10477  -1554  -1168   4223       O
ATOM    623  CB  LEU B  18     -10.080 -27.634  26.820  1.00 74.62           C
ANISOU  623  CB  LEU B  18     9036  11276   8039  -1127   -891   4216       C
ATOM    624  CG  LEU B  18     -10.472 -28.649  25.736  1.00 84.13           C
ANISOU  624  CG  LEU B  18    10302  12401   9261   -815   -651   4147       C
ATOM    625  CD1 LEU B  18      -9.509 -28.605  24.550  1.00 79.04           C
ANISOU  625  CD1 LEU B  18     9450  11974   8607   -607   -638   4466       C
ATOM    626  CD2 LEU B  18     -10.550 -30.056  26.311  1.00 79.76           C
ANISOU  626  CD2 LEU B  18     9891  11792   8623   -654   -443   4145       C
ATOM    627  N   ALA B  19     -10.383 -25.352  29.106  1.00 93.28           N
ANISOU  627  N   ALA B  19    11503  13548  10393  -1808  -1391   3937       N
ATOM    628  C   ALA B  19     -10.339 -24.783  31.500  1.00 87.88           C
ANISOU  628  C   ALA B  19    11014  12897   9480  -2143  -1648   3771       C
ATOM    629  O   ALA B  19      -9.615 -24.909  32.494  1.00100.89           O
ANISOU  629  O   ALA B  19    12651  14723  10959  -2212  -1778   3920       O
ATOM    630  CA AALA B  19      -9.730 -24.539  30.127  0.51 89.44           C
ANISOU  630  CA AALA B  19    10972  13166   9845  -2062  -1668   4013       C
ATOM    631  CB AALA B  19      -9.819 -23.059  29.755  0.51 85.52           C
ANISOU  631  CB AALA B  19    10414  12557   9524  -2289  -1903   3923       C
ATOM    632  CA BALA B  19      -9.730 -24.539  30.126  0.49 87.29           C
ANISOU  632  CA BALA B  19    10700  12894   9573  -2062  -1668   4013       C
ATOM    633  CB BALA B  19      -9.820 -23.059  29.755  0.49 85.69           C
ANISOU  633  CB BALA B  19    10435  12577   9545  -2289  -1903   3923       C
ATOM    634  N   ILE B  20     -11.671 -24.850  31.575  1.00 89.82           N
ANISOU  634  N   ILE B  20    11468  12902   9760  -2126  -1485   3408       N
ATOM    635  CA  ILE B  20     -12.354 -25.104  32.840  1.00 95.16           C
ANISOU  635  CA  ILE B  20    12374  13511  10271  -2178  -1409   3182       C
ATOM    636  C   ILE B  20     -12.330 -26.576  33.221  1.00 98.04           C
ANISOU  636  C   ILE B  20    12812  13939  10499  -1980  -1145   3317       C
ATOM    637  O   ILE B  20     -12.661 -26.921  34.363  1.00 99.24           O
ANISOU  637  O   ILE B  20    13140  14096  10471  -2002  -1070   3235       O
ATOM    638  CB  ILE B  20     -13.783 -24.537  32.732  1.00 91.59           C
ANISOU  638  CB  ILE B  20    12072  12787   9941  -2236  -1328   2763       C
ATOM    639  CG1 ILE B  20     -13.730 -23.120  32.152  1.00 86.79           C
ANISOU  639  CG1 ILE B  20    11381  12092   9503  -2392  -1580   2680       C
ATOM    640  CG2 ILE B  20     -14.464 -24.501  34.087  1.00 83.04           C
ANISOU  640  CG2 ILE B  20    11216  11653   8683  -2314  -1275   2523       C
ATOM    641  CD1 ILE B  20     -15.081 -22.501  31.890  1.00 85.85           C
ANISOU  641  CD1 ILE B  20    11377  11713   9528  -2412  -1516   2295       C
ATOM    642  N   ALA B  21     -11.919 -27.458  32.305  1.00 96.54           N
ANISOU  642  N   ALA B  21    12505  13795  10379  -1771   -998   3535       N
ATOM    643  CA  ALA B  21     -11.778 -28.868  32.655  1.00 97.34           C
ANISOU  643  CA  ALA B  21    12682  13934  10370  -1572   -760   3696       C
ATOM    644  C   ALA B  21     -10.646 -29.087  33.649  1.00 98.17           C
ANISOU  644  C   ALA B  21    12745  14306  10248  -1574   -893   4007       C
ATOM    645  O   ALA B  21     -10.675 -30.058  34.415  1.00104.46           O
ANISOU  645  O   ALA B  21    13674  15123  10893  -1460   -727   4099       O
ATOM    646  CB  ALA B  21     -11.545 -29.707  31.400  1.00101.79           C
ANISOU  646  CB  ALA B  21    13142  14474  11058  -1327   -593   3837       C
ATOM    647  N   ASN B  22      -9.641 -28.206  33.646  1.00104.54           N
ANISOU  647  N   ASN B  22    13362  15320  11039  -1703  -1198   4183       N
ATOM    648  CA  ASN B  22      -8.576 -28.274  34.640  1.00106.52           C
ANISOU  648  CA  ASN B  22    13549  15846  11078  -1736  -1390   4449       C
ATOM    649  C   ASN B  22      -9.079 -27.969  36.042  1.00107.49           C
ANISOU  649  C   ASN B  22    13907  15951  10982  -1882  -1468   4235       C
ATOM    650  O   ASN B  22      -8.437 -28.371  37.018  1.00110.69           O
ANISOU  650  O   ASN B  22    14342  16567  11147  -1843  -1549   4426       O
ATOM    651  CB  ASN B  22      -7.448 -27.313  34.269  1.00109.41           C
ANISOU  651  CB  ASN B  22    13625  16416  11528  -1884  -1719   4663       C
ATOM    652  CG  ASN B  22      -6.614 -27.820  33.115  1.00114.24           C
ANISOU  652  CG  ASN B  22    13975  17164  12267  -1680  -1628   5002       C
ATOM    653  OD1 ASN B  22      -7.067 -28.647  32.323  1.00111.84           O
ANISOU  653  OD1 ASN B  22    13727  16734  12034  -1450  -1340   4980       O
ATOM    654  ND2 ASN B  22      -5.384 -27.334  33.016  1.00125.86           N
ANISOU  654  ND2 ASN B  22    15152  18898  13771  -1759  -1873   5313       N
ATOM    655  N   ASP B  23     -10.203 -27.264  36.165  1.00107.82           N
ANISOU  655  N   ASP B  23    14119  15765  11084  -2026  -1445   3847       N
ATOM    656  CA  ASP B  23     -10.857 -27.074  37.455  1.00112.11           C
ANISOU  656  CA  ASP B  23    14920  16275  11403  -2112  -1441   3612       C
ATOM    657  C   ASP B  23     -11.871 -28.183  37.717  1.00112.34           C
ANISOU  657  C   ASP B  23    15149  16147  11390  -1947  -1039   3523       C
ATOM    658  O   ASP B  23     -11.788 -28.886  38.729  1.00114.59           O
ANISOU  658  O   ASP B  23    15578  16536  11424  -1860   -934   3639       O
ATOM    659  CB  ASP B  23     -11.536 -25.702  37.512  1.00116.14           C
ANISOU  659  CB  ASP B  23    15508  16619  11999  -2334  -1617   3240       C
ATOM    660  CG  ASP B  23     -10.543 -24.559  37.508  1.00122.48           C
ANISOU  660  CG  ASP B  23    16153  17550  12835  -2542  -2040   3317       C
ATOM    661  OD1 ASP B  23      -9.361 -24.793  37.836  1.00126.06           O
ANISOU  661  OD1 ASP B  23    16463  18267  13168  -2540  -2225   3627       O
ATOM    662  OD2 ASP B  23     -10.940 -23.422  37.181  1.00114.77           O
ANISOU  662  OD2 ASP B  23    15185  16401  12023  -2710  -2192   3074       O
ATOM    663  N   SER B  24     -12.827 -28.353  36.805  1.00105.85           N
ANISOU  663  N   SER B  24    14327  15073  10817  -1904   -818   3329       N
ATOM    664  CA  SER B  24     -13.847 -29.385  36.925  1.00 92.88           C
ANISOU  664  CA  SER B  24    12835  13244   9212  -1783   -441   3230       C
ATOM    665  C   SER B  24     -14.528 -29.606  35.582  1.00 94.27           C
ANISOU  665  C   SER B  24    12920  13193   9706  -1722   -288   3087       C
ATOM    666  O   SER B  24     -15.074 -28.662  34.996  1.00 96.80           O
ANISOU  666  O   SER B  24    13190  13401  10188  -1830   -394   2835       O
ATOM    667  CB  SER B  24     -14.883 -29.007  37.984  1.00 95.04           C
ANISOU  667  CB  SER B  24    13325  13433   9354  -1884   -344   2941       C
ATOM    668  OG  SER B  24     -15.953 -29.936  37.996  1.00 94.47           O
ANISOU  668  OG  SER B  24    13354  13159   9384  -1798     34   2844       O
ATOM    669  N   PRO B  25     -14.511 -30.834  35.058  1.00 92.96           N
ANISOU  669  N   PRO B  25    12742  12948   9631  -1537    -54   3234       N
ATOM    670  CA  PRO B  25     -15.220 -31.092  33.796  1.00 91.18           C
ANISOU  670  CA  PRO B  25    12452  12504   9687  -1471     74   3055       C
ATOM    671  C   PRO B  25     -16.725 -30.957  33.919  1.00 86.64           C
ANISOU  671  C   PRO B  25    11976  11688   9256  -1567    244   2682       C
ATOM    672  O   PRO B  25     -17.379 -30.545  32.953  1.00 83.91           O
ANISOU  672  O   PRO B  25    11552  11205   9126  -1586    217   2450       O
ATOM    673  CB  PRO B  25     -14.805 -32.527  33.444  1.00 89.56           C
ANISOU  673  CB  PRO B  25    12258  12262   9509  -1245    283   3295       C
ATOM    674  CG  PRO B  25     -14.400 -33.136  34.741  1.00 92.82           C
ANISOU  674  CG  PRO B  25    12799  12785   9685  -1214    369   3523       C
ATOM    675  CD  PRO B  25     -13.803 -32.026  35.554  1.00 96.94           C
ANISOU  675  CD  PRO B  25    13295  13553   9986  -1365     81   3567       C
ATOM    676  N   ARG B  26     -17.299 -31.288  35.077  1.00 94.34           N
ANISOU  676  N   ARG B  26    13108  12623  10113  -1616    424   2633       N
ATOM    677  CA  ARG B  26     -18.735 -31.106  35.259  1.00 88.89           C
ANISOU  677  CA  ARG B  26    12477  11732   9565  -1709    601   2294       C
ATOM    678  C   ARG B  26     -19.091 -29.628  35.340  1.00 93.92           C
ANISOU  678  C   ARG B  26    13093  12400  10194  -1852    383   2034       C
ATOM    679  O   ARG B  26     -20.154 -29.212  34.864  1.00 88.80           O
ANISOU  679  O   ARG B  26    12400  11586   9754  -1899    433   1733       O
ATOM    680  CB  ARG B  26     -19.203 -31.842  36.511  1.00 90.97           C
ANISOU  680  CB  ARG B  26    12909  11970   9685  -1709    881   2354       C
ATOM    681  CG  ARG B  26     -20.653 -32.286  36.460  1.00100.43           C
ANISOU  681  CG  ARG B  26    14119  12917  11124  -1753   1182   2105       C
ATOM    682  CD  ARG B  26     -20.940 -33.303  37.547  1.00112.79           C
ANISOU  682  CD  ARG B  26    15835  14445  12577  -1723   1509   2274       C
ATOM    683  NE  ARG B  26     -22.230 -33.956  37.353  1.00118.03           N
ANISOU  683  NE  ARG B  26    16465  14842  13541  -1770   1819   2097       N
ATOM    684  CZ  ARG B  26     -23.316 -33.698  38.073  1.00115.70           C
ANISOU  684  CZ  ARG B  26    16199  14499  13264  -1863   2025   1916       C
ATOM    685  NH1 ARG B  26     -23.274 -32.802  39.048  1.00109.32           N
ANISOU  685  NH1 ARG B  26    15492  13887  12158  -1894   1957   1868       N
ATOM    686  NH2 ARG B  26     -24.445 -34.346  37.823  1.00121.59           N
ANISOU  686  NH2 ARG B  26    16867  15003  14330  -1920   2300   1779       N
ATOM    687  N   ALA B  27     -18.214 -28.820  35.939  1.00 93.69           N
ANISOU  687  N   ALA B  27    13091  12570   9936  -1920    126   2140       N
ATOM    688  CA  ALA B  27     -18.433 -27.378  35.953  1.00 88.10           C
ANISOU  688  CA  ALA B  27    12377  11857   9242  -2055   -114   1901       C
ATOM    689  C   ALA B  27     -18.266 -26.783  34.561  1.00 83.90           C
ANISOU  689  C   ALA B  27    11668  11260   8949  -2057   -295   1864       C
ATOM    690  O   ALA B  27     -18.953 -25.818  34.206  1.00 73.22           O
ANISOU  690  O   ALA B  27    10298   9787   7736  -2126   -385   1600       O
ATOM    691  CB  ALA B  27     -17.479 -26.704  36.938  1.00 78.74           C
ANISOU  691  CB  ALA B  27    11268  10882   7766  -2144   -374   2017       C
ATOM    692  N   ALA B  28     -17.368 -27.355  33.754  1.00 83.26           N
ANISOU  692  N   ALA B  28    11463  11263   8910  -1955   -336   2139       N
ATOM    693  CA  ALA B  28     -17.153 -26.845  32.403  1.00 80.79           C
ANISOU  693  CA  ALA B  28    10989  10921   8788  -1925   -482   2146       C
ATOM    694  C   ALA B  28     -18.411 -26.977  31.554  1.00 80.86           C
ANISOU  694  C   ALA B  28    10978  10711   9034  -1868   -334   1856       C
ATOM    695  O   ALA B  28     -18.684 -26.127  30.695  1.00 78.74           O
ANISOU  695  O   ALA B  28    10627  10379   8910  -1883   -475   1727       O
ATOM    696  CB  ALA B  28     -15.985 -27.578  31.747  1.00 74.80           C
ANISOU  696  CB  ALA B  28    10108  10314   7999  -1782   -498   2503       C
ATOM    697  N   ASP B  29     -19.194 -28.035  31.783  1.00 76.34           N
ANISOU  697  N   ASP B  29    10473  10018   8514  -1805    -57   1759       N
ATOM    698  CA  ASP B  29     -20.434 -28.218  31.035  1.00 77.76           C
ANISOU  698  CA  ASP B  29    10610   9996   8939  -1770     69   1467       C
ATOM    699  C   ASP B  29     -21.438 -27.115  31.346  1.00 68.79           C
ANISOU  699  C   ASP B  29     9488   8770   7878  -1884     14   1152       C
ATOM    700  O   ASP B  29     -22.105 -26.599  30.440  1.00 65.80           O
ANISOU  700  O   ASP B  29     9020   8291   7689  -1859    -59    948       O
ATOM    701  CB  ASP B  29     -21.039 -29.589  31.343  1.00 80.71           C
ANISOU  701  CB  ASP B  29    11043  10241   9382  -1718    376   1444       C
ATOM    702  CG  ASP B  29     -20.233 -30.726  30.748  1.00 78.40           C
ANISOU  702  CG  ASP B  29    10738   9968   9081  -1561    439   1694       C
ATOM    703  OD1 ASP B  29     -19.578 -30.501  29.709  1.00 79.24           O
ANISOU  703  OD1 ASP B  29    10752  10152   9202  -1460    277   1787       O
ATOM    704  OD2 ASP B  29     -20.255 -31.842  31.312  1.00 88.78           O
ANISOU  704  OD2 ASP B  29    12141  11216  10374  -1522    662   1806       O
ATOM    705  N   HIS B  30     -21.561 -26.741  32.621  1.00 68.03           N
ANISOU  705  N   HIS B  30     9512   8715   7620  -1985     48   1108       N
ATOM    706  CA  HIS B  30     -22.507 -25.692  32.988  1.00 68.47           C
ANISOU  706  CA  HIS B  30     9601   8684   7730  -2062     15    799       C
ATOM    707  C   HIS B  30     -22.103 -24.343  32.407  1.00 77.45           C
ANISOU  707  C   HIS B  30    10693   9828   8906  -2105   -301    761       C
ATOM    708  O   HIS B  30     -22.970 -23.521  32.090  1.00 73.69           O
ANISOU  708  O   HIS B  30    10189   9228   8583  -2111   -349    499       O
ATOM    709  CB  HIS B  30     -22.634 -25.601  34.508  1.00 70.45           C
ANISOU  709  CB  HIS B  30    10021   9001   7747  -2129    122    767       C
ATOM    710  CG  HIS B  30     -23.327 -26.773  35.127  1.00 83.41           C
ANISOU  710  CG  HIS B  30    11707  10597   9388  -2095    479    771       C
ATOM    711  ND1 HIS B  30     -22.647 -27.868  35.615  1.00 89.56           N
ANISOU  711  ND1 HIS B  30    12554  11462  10011  -2055    611   1061       N
ATOM    712  CD2 HIS B  30     -24.641 -27.024  35.334  1.00 81.45           C
ANISOU  712  CD2 HIS B  30    11431  10220   9296  -2097    740    543       C
ATOM    713  CE1 HIS B  30     -23.512 -28.740  36.101  1.00 76.63           C
ANISOU  713  CE1 HIS B  30    10948   9731   8437  -2043    943   1018       C
ATOM    714  NE2 HIS B  30     -24.729 -28.251  35.943  1.00 83.47           N
ANISOU  714  NE2 HIS B  30    11744  10473   9499  -2078   1030    707       N
ATOM    715  N   PHE B  31     -20.799 -24.094  32.265  1.00 71.42           N
ANISOU  715  N   PHE B  31     9909   9202   8025  -2135   -515   1035       N
ATOM    716  CA  PHE B  31     -20.348 -22.858  31.635  1.00 75.32           C
ANISOU  716  CA  PHE B  31    10341   9683   8593  -2192   -805   1051       C
ATOM    717  C   PHE B  31     -20.787 -22.797  30.178  1.00 74.37           C
ANISOU  717  C   PHE B  31    10084   9472   8701  -2080   -817    997       C
ATOM    718  O   PHE B  31     -21.312 -21.777  29.716  1.00 77.09           O
ANISOU  718  O   PHE B  31    10409   9701   9182  -2094   -943    824       O
ATOM    719  CB  PHE B  31     -18.827 -22.732  31.746  1.00 68.13           C
ANISOU  719  CB  PHE B  31     9390   8957   7541  -2256  -1010   1396       C
ATOM    720  CG  PHE B  31     -18.350 -22.220  33.080  1.00 70.12           C
ANISOU  720  CG  PHE B  31     9775   9288   7580  -2401  -1145   1395       C
ATOM    721  CD1 PHE B  31     -18.468 -20.878  33.401  1.00 81.83           C
ANISOU  721  CD1 PHE B  31    11331  10673   9088  -2535  -1369   1211       C
ATOM    722  CD2 PHE B  31     -17.772 -23.076  34.003  1.00 82.77           C
ANISOU  722  CD2 PHE B  31    11441  11057   8949  -2389  -1063   1573       C
ATOM    723  CE1 PHE B  31     -18.029 -20.401  34.622  1.00 83.84           C
ANISOU  723  CE1 PHE B  31    11729  10996   9129  -2662  -1522   1172       C
ATOM    724  CE2 PHE B  31     -17.330 -22.606  35.225  1.00 82.08           C
ANISOU  724  CE2 PHE B  31    11487  11068   8631  -2506  -1214   1559       C
ATOM    725  CZ  PHE B  31     -17.459 -21.266  35.535  1.00 81.51           C
ANISOU  725  CZ  PHE B  31    11495  10899   8577  -2646  -1452   1342       C
ATOM    726  N   LEU B  32     -20.586 -23.891  29.436  1.00 72.15           N
ANISOU  726  N   LEU B  32     9723   9240   8452  -1950   -692   1138       N
ATOM    727  CA  LEU B  32     -20.998 -23.920  28.035  1.00 72.81           C
ANISOU  727  CA  LEU B  32     9695   9262   8707  -1816   -711   1073       C
ATOM    728  C   LEU B  32     -22.514 -23.889  27.895  1.00 76.10           C
ANISOU  728  C   LEU B  32    10106   9507   9302  -1788   -601    704       C
ATOM    729  O   LEU B  32     -23.031 -23.332  26.920  1.00 67.02           O
ANISOU  729  O   LEU B  32     8879   8291   8293  -1712   -703    576       O
ATOM    730  CB  LEU B  32     -20.416 -25.152  27.334  1.00 63.81           C
ANISOU  730  CB  LEU B  32     8501   8209   7534  -1664   -603   1279       C
ATOM    731  CG  LEU B  32     -19.203 -24.892  26.431  1.00 75.48           C
ANISOU  731  CG  LEU B  32     9880   9845   8953  -1582   -756   1598       C
ATOM    732  CD1 LEU B  32     -18.025 -24.357  27.237  1.00 70.69           C
ANISOU  732  CD1 LEU B  32     9269   9385   8206  -1722   -897   1870       C
ATOM    733  CD2 LEU B  32     -18.802 -26.137  25.640  1.00 74.85           C
ANISOU  733  CD2 LEU B  32     9764   9832   8843  -1376   -623   1741       C
ATOM    734  N   ASP B  33     -23.239 -24.480  28.849  1.00 75.56           N
ANISOU  734  N   ASP B  33    10102   9377   9230  -1839   -389    549       N
ATOM    735  CA  ASP B  33     -24.694 -24.347  28.870  1.00 73.25           C
ANISOU  735  CA  ASP B  33     9770   8939   9122  -1834   -277    206       C
ATOM    736  C   ASP B  33     -25.102 -22.893  29.054  1.00 73.47           C
ANISOU  736  C   ASP B  33     9820   8907   9187  -1879   -438     32       C
ATOM    737  O   ASP B  33     -26.019 -22.402  28.384  1.00 73.18           O
ANISOU  737  O   ASP B  33     9694   8774   9335  -1811   -484   -188       O
ATOM    738  CB  ASP B  33     -25.285 -25.209  29.985  1.00 69.98           C
ANISOU  738  CB  ASP B  33     9416   8490   8683  -1893      8    130       C
ATOM    739  CG  ASP B  33     -25.156 -26.688  29.708  1.00 70.64           C
ANISOU  739  CG  ASP B  33     9476   8556   8808  -1840    189    250       C
ATOM    740  OD1 ASP B  33     -25.048 -27.060  28.522  1.00 66.38           O
ANISOU  740  OD1 ASP B  33     8852   7995   8376  -1737    113    261       O
ATOM    741  OD2 ASP B  33     -25.170 -27.480  30.675  1.00 66.98           O
ANISOU  741  OD2 ASP B  33     9094   8091   8264  -1889    409    331       O
ATOM    742  N   ALA B  34     -24.432 -22.190  29.970  1.00 73.61           N
ANISOU  742  N   ALA B  34     9963   8975   9031  -1985   -538    120       N
ATOM    743  CA  ALA B  34     -24.733 -20.781  30.197  1.00 78.97           C
ANISOU  743  CA  ALA B  34    10699   9562   9745  -2029   -705    -50       C
ATOM    744  C   ALA B  34     -24.494 -19.958  28.939  1.00 72.24           C
ANISOU  744  C   ALA B  34     9758   8660   9030  -1972   -940     12       C
ATOM    745  O   ALA B  34     -25.300 -19.086  28.595  1.00 71.47           O
ANISOU  745  O   ALA B  34     9641   8433   9083  -1920  -1012   -199       O
ATOM    746  CB  ALA B  34     -23.892 -20.247  31.355  1.00 68.30           C
ANISOU  746  CB  ALA B  34     9510   8271   8169  -2163   -814     42       C
ATOM    747  N   ILE B  35     -23.390 -20.225  28.238  1.00 66.22           N
ANISOU  747  N   ILE B  35     8938   8010   8214  -1960  -1047    319       N
ATOM    748  CA  ILE B  35     -23.114 -19.533  26.982  1.00 76.36           C
ANISOU  748  CA  ILE B  35    10134   9273   9606  -1885  -1235    432       C
ATOM    749  C   ILE B  35     -24.138 -19.923  25.925  1.00 69.72           C
ANISOU  749  C   ILE B  35     9187   8385   8919  -1708  -1162    254       C
ATOM    750  O   ILE B  35     -24.550 -19.095  25.103  1.00 75.28           O
ANISOU  750  O   ILE B  35     9846   9013   9745  -1622  -1296    187       O
ATOM    751  CB  ILE B  35     -21.676 -19.828  26.517  1.00 66.00           C
ANISOU  751  CB  ILE B  35     8766   8128   8185  -1896  -1322    827       C
ATOM    752  CG1 ILE B  35     -20.676 -19.481  27.619  1.00 73.32           C
ANISOU  752  CG1 ILE B  35     9771   9120   8969  -2085  -1423    990       C
ATOM    753  CG2 ILE B  35     -21.354 -19.055  25.249  1.00 64.61           C
ANISOU  753  CG2 ILE B  35     8502   7946   8103  -1816  -1492    984       C
ATOM    754  CD1 ILE B  35     -19.240 -19.795  27.254  1.00 78.10           C
ANISOU  754  CD1 ILE B  35    10278   9915   9481  -2101  -1502   1395       C
ATOM    755  N   ALA B  36     -24.565 -21.187  25.928  1.00 74.92           N
ANISOU  755  N   ALA B  36     9806   9080   9581  -1651   -962    176       N
ATOM    756  CA  ALA B  36     -25.580 -21.626  24.977  1.00 68.18           C
ANISOU  756  CA  ALA B  36     8842   8178   8884  -1503   -917    -31       C
ATOM    757  C   ALA B  36     -26.898 -20.896  25.200  1.00 64.40           C
ANISOU  757  C   ALA B  36     8328   7564   8575  -1495   -916   -360       C
ATOM    758  O   ALA B  36     -27.545 -20.461  24.239  1.00 67.84           O
ANISOU  758  O   ALA B  36     8673   7961   9142  -1364  -1028   -486       O
ATOM    759  CB  ALA B  36     -25.778 -23.138  25.082  1.00 71.23           C
ANISOU  759  CB  ALA B  36     9205   8586   9274  -1483   -704    -64       C
ATOM    760  N   GLU B  37     -27.305 -20.738  26.463  1.00 65.21           N
ANISOU  760  N   GLU B  37     8504   7612   8662  -1609   -790   -497       N
ATOM    761  CA  GLU B  37     -28.558 -20.052  26.767  1.00 73.26           C
ANISOU  761  CA  GLU B  37     9484   8516   9836  -1579   -756   -808       C
ATOM    762  C   GLU B  37     -28.522 -18.591  26.340  1.00 78.97           C
ANISOU  762  C   GLU B  37    10242   9153  10610  -1526   -993   -824       C
ATOM    763  O   GLU B  37     -29.569 -18.009  26.035  1.00 73.32           O
ANISOU  763  O   GLU B  37     9448   8348  10063  -1420  -1022  -1056       O
ATOM    764  CB  GLU B  37     -28.868 -20.151  28.261  1.00 76.10           C
ANISOU  764  CB  GLU B  37     9941   8858  10114  -1690   -553   -918       C
ATOM    765  CG  GLU B  37     -29.025 -21.573  28.768  1.00 89.04           C
ANISOU  765  CG  GLU B  37    11551  10554  11727  -1743   -285   -890       C
ATOM    766  CD  GLU B  37     -30.105 -22.341  28.030  1.00 95.14           C
ANISOU  766  CD  GLU B  37    12123  11281  12744  -1671   -178  -1073       C
ATOM    767  OE1 GLU B  37     -31.124 -21.727  27.648  1.00 99.17           O
ANISOU  767  OE1 GLU B  37    12511  11729  13440  -1591   -226  -1310       O
ATOM    768  OE2 GLU B  37     -29.939 -23.562  27.826  1.00 88.14           O
ANISOU  768  OE2 GLU B  37    11199  10414  11875  -1691    -59   -985       O
ATOM    769  N   ARG B  38     -27.336 -17.983  26.320  1.00 79.10           N
ANISOU  769  N   ARG B  38    10364   9187  10504  -1598  -1164   -570       N
ATOM    770  CA  ARG B  38     -27.215 -16.612  25.837  1.00 74.46           C
ANISOU  770  CA  ARG B  38     9815   8484   9992  -1562  -1393   -541       C
ATOM    771  C   ARG B  38     -27.337 -16.563  24.320  1.00 80.50           C
ANISOU  771  C   ARG B  38    10455   9279  10851  -1388  -1509   -453       C
ATOM    772  O   ARG B  38     -28.006 -15.681  23.767  1.00 74.63           O
ANISOU  772  O   ARG B  38     9683   8426  10246  -1268  -1624   -568       O
ATOM    773  CB  ARG B  38     -25.884 -16.019  26.297  1.00 85.00           C
ANISOU  773  CB  ARG B  38    11278   9821  11199  -1726  -1542   -281       C
ATOM    774  CG  ARG B  38     -25.668 -14.559  25.931  1.00 87.50           C
ANISOU  774  CG  ARG B  38    11655   9969  11620  -1735  -1778   -228       C
ATOM    775  CD  ARG B  38     -26.683 -13.638  26.598  1.00 95.79           C
ANISOU  775  CD  ARG B  38    12805  10816  12775  -1704  -1782   -563       C
ATOM    776  NE  ARG B  38     -26.204 -12.257  26.677  1.00101.00           N
ANISOU  776  NE  ARG B  38    13596  11275  13505  -1783  -2011   -502       N
ATOM    777  CZ  ARG B  38     -26.963 -11.219  27.016  1.00108.29           C
ANISOU  777  CZ  ARG B  38    14625  11971  14547  -1723  -2066   -755       C
ATOM    778  NH1 ARG B  38     -28.245 -11.398  27.297  1.00 94.96           N
ANISOU  778  NH1 ARG B  38    12900  10264  12916  -1570  -1898  -1076       N
ATOM    779  NH2 ARG B  38     -26.443  -9.999  27.066  1.00102.67           N
ANISOU  779  NH2 ARG B  38    14049  11042  13919  -1812  -2286   -684       N
ATOM    780  N   ILE B  39     -26.698 -17.512  23.630  1.00 70.60           N
ANISOU  780  N   ILE B  39     9137   8180   9507  -1348  -1480   -249       N
ATOM    781  CA  ILE B  39     -26.774 -17.561  22.172  1.00 71.89           C
ANISOU  781  CA  ILE B  39     9203   8408   9704  -1155  -1584   -167       C
ATOM    782  C   ILE B  39     -28.206 -17.830  21.718  1.00 74.65           C
ANISOU  782  C   ILE B  39     9436   8720  10207  -1005  -1548   -500       C
ATOM    783  O   ILE B  39     -28.699 -17.211  20.767  1.00 72.28           O
ANISOU  783  O   ILE B  39     9078   8399   9987   -835  -1693   -544       O
ATOM    784  CB  ILE B  39     -25.796 -18.619  21.623  1.00 72.79           C
ANISOU  784  CB  ILE B  39     9291   8702   9663  -1121  -1532     91       C
ATOM    785  CG1 ILE B  39     -24.347 -18.199  21.882  1.00 71.76           C
ANISOU  785  CG1 ILE B  39     9223   8635   9408  -1247  -1604    460       C
ATOM    786  CG2 ILE B  39     -26.030 -18.853  20.138  1.00 66.37           C
ANISOU  786  CG2 ILE B  39     8395   7977   8847   -884  -1611    110       C
ATOM    787  CD1 ILE B  39     -23.318 -19.193  21.377  1.00 63.70           C
ANISOU  787  CD1 ILE B  39     8163   7807   8231  -1187  -1538    740       C
ATOM    788  N   LEU B  40     -28.902 -18.739  22.406  1.00 75.02           N
ANISOU  788  N   LEU B  40     9433   8763  10308  -1066  -1359   -725       N
ATOM    789  CA  LEU B  40     -30.250 -19.124  21.989  1.00 76.61           C
ANISOU  789  CA  LEU B  40     9477   8942  10689   -953  -1323  -1036       C
ATOM    790  C   LEU B  40     -31.244 -17.974  22.105  1.00 70.65           C
ANISOU  790  C   LEU B  40     8676   8072  10095   -878  -1400  -1249       C
ATOM    791  O   LEU B  40     -32.287 -17.989  21.442  1.00 74.19           O
ANISOU  791  O   LEU B  40     8966   8523  10698   -732  -1456  -1462       O
ATOM    792  CB  LEU B  40     -30.734 -20.319  22.809  1.00 66.54           C
ANISOU  792  CB  LEU B  40     8150   7665   9468  -1072  -1077  -1193       C
ATOM    793  CG  LEU B  40     -29.979 -21.627  22.580  1.00 74.45           C
ANISOU  793  CG  LEU B  40     9180   8751  10356  -1104   -989  -1033       C
ATOM    794  CD1 LEU B  40     -30.541 -22.755  23.437  1.00 85.30           C
ANISOU  794  CD1 LEU B  40    10510  10080  11822  -1230   -732  -1175       C
ATOM    795  CD2 LEU B  40     -30.007 -22.005  21.108  1.00 73.70           C
ANISOU  795  CD2 LEU B  40     9010   8728  10265   -918  -1141  -1039       C
ATOM    796  N   GLN B  41     -30.951 -16.977  22.943  1.00 69.92           N
ANISOU  796  N   GLN B  41     8719   7874   9974   -964  -1415  -1207       N
ATOM    797  CA  GLN B  41     -31.838 -15.821  23.043  1.00 77.14           C
ANISOU  797  CA  GLN B  41     9617   8653  11039   -862  -1490  -1402       C
ATOM    798  C   GLN B  41     -31.882 -15.033  21.743  1.00 80.08           C
ANISOU  798  C   GLN B  41     9954   9008  11465   -664  -1729  -1308       C
ATOM    799  O   GLN B  41     -32.867 -14.334  21.471  1.00 84.36           O
ANISOU  799  O   GLN B  41    10416   9471  12166   -505  -1801  -1496       O
ATOM    800  CB  GLN B  41     -31.398 -14.911  24.188  1.00 72.34           C
ANISOU  800  CB  GLN B  41     9205   7912  10368   -990  -1480  -1382       C
ATOM    801  CG  GLN B  41     -31.575 -15.507  25.570  1.00 77.91           C
ANISOU  801  CG  GLN B  41     9960   8638  11004  -1137  -1237  -1517       C
ATOM    802  CD  GLN B  41     -31.160 -14.541  26.656  1.00 87.86           C
ANISOU  802  CD  GLN B  41    11439   9773  12172  -1236  -1266  -1534       C
ATOM    803  OE1 GLN B  41     -30.659 -13.452  26.373  1.00 72.59           O
ANISOU  803  OE1 GLN B  41     9618   7711  10253  -1228  -1477  -1433       O
ATOM    804  NE2 GLN B  41     -31.366 -14.931  27.905  1.00 94.10           N
ANISOU  804  NE2 GLN B  41    12300  10591  12864  -1329  -1056  -1663       N
ATOM    805  N   LEU B  42     -30.826 -15.131  20.931  1.00 76.48           N
ANISOU  805  N   LEU B  42     9551   8636  10872   -652  -1843  -1002       N
ATOM    806  CA  LEU B  42     -30.781 -14.405  19.667  1.00 79.79           C
ANISOU  806  CA  LEU B  42     9953   9060  11304   -451  -2052   -858       C
ATOM    807  C   LEU B  42     -31.896 -14.839  18.722  1.00 85.26           C
ANISOU  807  C   LEU B  42    10463   9846  12084   -227  -2108  -1077       C
ATOM    808  O   LEU B  42     -32.416 -14.017  17.958  1.00 86.25           O
ANISOU  808  O   LEU B  42    10552   9935  12285    -23  -2272  -1093       O
ATOM    809  CB  LEU B  42     -29.417 -14.595  19.002  1.00 78.59           C
ANISOU  809  CB  LEU B  42     9870   9024  10965   -476  -2112   -469       C
ATOM    810  CG  LEU B  42     -28.238 -13.911  19.693  1.00 78.85           C
ANISOU  810  CG  LEU B  42    10052   8964  10941   -682  -2135   -199       C
ATOM    811  CD1 LEU B  42     -26.952 -14.142  18.918  1.00 68.78           C
ANISOU  811  CD1 LEU B  42     8786   7841   9507   -680  -2179    205       C
ATOM    812  CD2 LEU B  42     -28.519 -12.427  19.849  1.00 80.29           C
ANISOU  812  CD2 LEU B  42    10323   8913  11270   -665  -2270   -217       C
ATOM    813  N   ALA B  43     -32.275 -16.119  18.755  1.00 81.24           N
ANISOU  813  N   ALA B  43     9839   9451  11579   -261  -1990  -1246       N
ATOM    814  CA  ALA B  43     -33.388 -16.582  17.930  1.00 72.68           C
ANISOU  814  CA  ALA B  43     8560   8450  10606    -81  -2067  -1499       C
ATOM    815  C   ALA B  43     -34.682 -15.866  18.294  1.00 73.25           C
ANISOU  815  C   ALA B  43     8502   8420  10910     -2  -2081  -1779       C
ATOM    816  O   ALA B  43     -35.536 -15.629  17.430  1.00 87.47           O
ANISOU  816  O   ALA B  43    10155  10271  12807    213  -2242  -1919       O
ATOM    817  CB  ALA B  43     -33.556 -18.094  18.073  1.00 80.17           C
ANISOU  817  CB  ALA B  43     9416   9481  11563   -184  -1924  -1646       C
ATOM    818  N   ALA B  44     -34.843 -15.513  19.569  1.00 76.41           N
ANISOU  818  N   ALA B  44     8953   8691  11386   -152  -1915  -1865       N
ATOM    819  CA  ALA B  44     -36.036 -14.822  20.035  1.00 80.15           C
ANISOU  819  CA  ALA B  44     9311   9071  12072    -62  -1885  -2128       C
ATOM    820  C   ALA B  44     -35.916 -13.309  19.936  1.00 93.65           C
ANISOU  820  C   ALA B  44    11159  10624  13799     70  -2034  -2029       C
ATOM    821  O   ALA B  44     -36.931 -12.625  19.757  1.00 85.39           O
ANISOU  821  O   ALA B  44     9997   9523  12925    262  -2102  -2208       O
ATOM    822  CB  ALA B  44     -36.342 -15.217  21.483  1.00 78.64           C
ANISOU  822  CB  ALA B  44     9116   8829  11934   -255  -1604  -2287       C
ATOM    823  N   PHE B  45     -34.702 -12.771  20.043  1.00 93.36           N
ANISOU  823  N   PHE B  45    10068  11127  14277   -563  -4551   3373       N
ATOM    824  CA  PHE B  45     -34.470 -11.330  19.948  1.00 94.43           C
ANISOU  824  CA  PHE B  45    10156  10758  14965   -578  -4616   3320       C
ATOM    825  C   PHE B  45     -33.175 -11.110  19.186  1.00 93.83           C
ANISOU  825  C   PHE B  45    10233  10688  14732   -772  -4806   3650       C
ATOM    826  O   PHE B  45     -32.086 -11.058  19.778  1.00 86.73           O
ANISOU  826  O   PHE B  45     9465   9919  13568   -947  -4742   3446       O
ATOM    827  CB  PHE B  45     -34.422 -10.677  21.331  1.00 96.17           C
ANISOU  827  CB  PHE B  45    10358  10835  15346   -576  -4381   2727       C
ATOM    828  CG  PHE B  45     -35.692 -10.835  22.126  1.00100.55           C
ANISOU  828  CG  PHE B  45    10762  11370  16074   -371  -4166   2394       C
ATOM    829  CD1 PHE B  45     -36.779 -10.008  21.892  1.00 99.72           C
ANISOU  829  CD1 PHE B  45    10459  10828  16602   -185  -4182   2401       C
ATOM    830  CD2 PHE B  45     -35.796 -11.803  23.112  1.00 90.85           C
ANISOU  830  CD2 PHE B  45     9582  10556  14380   -357  -3939   2086       C
ATOM    831  CE1 PHE B  45     -37.950 -10.151  22.622  1.00106.69           C
ANISOU  831  CE1 PHE B  45    11190  11690  17657      9  -3971   2105       C
ATOM    832  CE2 PHE B  45     -36.964 -11.949  23.845  1.00102.99           C
ANISOU  832  CE2 PHE B  45    10974  12074  16084   -162  -3721   1796       C
ATOM    833  CZ  PHE B  45     -38.041 -11.123  23.600  1.00103.92           C
ANISOU  833  CZ  PHE B  45    10889  11755  16840     20  -3736   1804       C
ATOM    834  N   PRO B  46     -33.244 -10.982  17.860  1.00 94.62           N
ANISOU  834  N   PRO B  46    10319  10652  14982   -742  -5042   4170       N
ATOM    835  CA  PRO B  46     -32.013 -10.834  17.070  1.00 90.51           C
ANISOU  835  CA  PRO B  46     9944  10155  14289   -915  -5211   4529       C
ATOM    836  C   PRO B  46     -31.250  -9.554  17.363  1.00100.97           C
ANISOU  836  C   PRO B  46    11273  11090  15999  -1031  -5204   4371       C
ATOM    837  O   PRO B  46     -30.031  -9.518  17.152  1.00101.63           O
ANISOU  837  O   PRO B  46    11489  11268  15858  -1219  -5267   4510       O
ATOM    838  CB  PRO B  46     -32.518 -10.874  15.620  1.00102.65           C
ANISOU  838  CB  PRO B  46    11509  11620  15872   -855  -5113   4783       C
ATOM    839  CG  PRO B  46     -33.853 -11.561  15.701  1.00102.71           C
ANISOU  839  CG  PRO B  46    11414  11749  15862   -673  -5021   4682       C
ATOM    840  CD  PRO B  46     -34.436 -11.094  16.999  1.00 96.95           C
ANISOU  840  CD  PRO B  46    10470  10817  15550   -543  -5168   4473       C
ATOM    841  N   GLU B  47     -31.919  -8.507  17.849  1.00105.69           N
ANISOU  841  N   GLU B  47    11727  11250  17180   -926  -5129   4083       N
ATOM    842  CA  GLU B  47     -31.273  -7.239  18.163  1.00107.23           C
ANISOU  842  CA  GLU B  47    11914  11031  17798  -1028  -5122   3902       C
ATOM    843  C   GLU B  47     -30.819  -7.148  19.619  1.00106.28           C
ANISOU  843  C   GLU B  47    11841  11007  17532  -1124  -4916   3292       C
ATOM    844  O   GLU B  47     -30.634  -6.037  20.130  1.00109.77           O
ANISOU  844  O   GLU B  47    12237  11057  18414  -1155  -4875   3002       O
ATOM    845  CB  GLU B  47     -32.206  -6.068  17.834  1.00105.32           C
ANISOU  845  CB  GLU B  47    11494  10220  18301   -857  -5167   3939       C
ATOM    846  CG  GLU B  47     -32.338  -5.746  16.348  1.00105.83           C
ANISOU  846  CG  GLU B  47    11526  10064  18620   -795  -5401   4555       C
ATOM    847  CD  GLU B  47     -33.125  -4.468  16.097  1.00121.55           C
ANISOU  847  CD  GLU B  47    13349  11460  21376   -640  -5438   4570       C
ATOM    848  OE1 GLU B  47     -33.498  -3.798  17.082  1.00131.39           O
ANISOU  848  OE1 GLU B  47    14509  12453  22962   -595  -5280   4092       O
ATOM    849  OE2 GLU B  47     -33.372  -4.130  14.920  1.00120.62           O
ANISOU  849  OE2 GLU B  47    13188  11128  21515   -553  -5622   5057       O
ATOM    850  N   SER B  48     -30.636  -8.289  20.293  1.00107.93           N
ANISOU  850  N   SER B  48    12147  11726  17134  -1165  -4791   3091       N
ATOM    851  CA  SER B  48     -30.183  -8.268  21.682  1.00112.20           C
ANISOU  851  CA  SER B  48    12750  12400  17482  -1243  -4600   2517       C
ATOM    852  C   SER B  48     -28.795  -7.653  21.803  1.00102.99           C
ANISOU  852  C   SER B  48    11682  11133  16315  -1473  -4672   2460       C
ATOM    853  O   SER B  48     -28.508  -6.931  22.765  1.00112.07           O
ANISOU  853  O   SER B  48    12830  12093  17660  -1519  -4578   1993       O
ATOM    854  CB  SER B  48     -30.183  -9.683  22.260  1.00106.91           C
ANISOU  854  CB  SER B  48    12176  12322  16124  -1245  -4464   2388       C
ATOM    855  OG  SER B  48     -31.495 -10.203  22.349  1.00114.36           O
ANISOU  855  OG  SER B  48    13008  13338  17107  -1034  -4363   2356       O
ATOM    856  N   GLY B  49     -27.917  -7.939  20.846  1.00 93.97           N
ANISOU  856  N   GLY B  49    10628  10120  14956  -1616  -4839   2925       N
ATOM    857  CA  GLY B  49     -26.584  -7.390  20.844  1.00100.68           C
ANISOU  857  CA  GLY B  49    11554  10876  15824  -1839  -4918   2935       C
ATOM    858  C   GLY B  49     -26.493  -6.124  20.018  1.00 99.29           C
ANISOU  858  C   GLY B  49    11287  10137  16302  -1854  -5064   3210       C
ATOM    859  O   GLY B  49     -26.882  -6.089  18.846  1.00100.05           O
ANISOU  859  O   GLY B  49    11343  10107  16565  -1770  -5196   3713       O
ATOM    860  N   PRO B  50     -25.972  -5.056  20.619  1.00101.28           N
ANISOU  860  N   PRO B  50    11509  10035  16939  -1957  -5045   2883       N
ATOM    861  CA  PRO B  50     -25.856  -3.785  19.894  1.00104.97           C
ANISOU  861  CA  PRO B  50    11884   9931  18071  -1977  -5169   3125       C
ATOM    862  C   PRO B  50     -24.907  -3.908  18.711  1.00103.38           C
ANISOU  862  C   PRO B  50    11747   9785  17748  -2119  -5335   3720       C
ATOM    863  O   PRO B  50     -23.997  -4.739  18.702  1.00100.14           O
ANISOU  863  O   PRO B  50    11459   9802  16786  -2267  -5349   3822       O
ATOM    864  CB  PRO B  50     -25.310  -2.820  20.953  1.00108.61           C
ANISOU  864  CB  PRO B  50    12324  10097  18845  -2094  -5104   2585       C
ATOM    865  CG  PRO B  50     -24.630  -3.705  21.960  1.00105.97           C
ANISOU  865  CG  PRO B  50    12117  10272  17876  -2213  -5005   2213       C
ATOM    866  CD  PRO B  50     -25.425  -4.975  21.986  1.00102.17           C
ANISOU  866  CD  PRO B  50    11675  10259  16885  -2060  -4916   2277       C
ATOM    867  N   ARG B  51     -25.136  -3.070  17.701  1.00107.28           N
ANISOU  867  N   ARG B  51    12157   9841  18762  -2060  -5454   4126       N
ATOM    868  CA  ARG B  51     -24.258  -3.051  16.538  1.00106.63           C
ANISOU  868  CA  ARG B  51    12130   9756  18628  -2175  -5601   4712       C
ATOM    869  C   ARG B  51     -22.835  -2.696  16.956  1.00111.91           C
ANISOU  869  C   ARG B  51    12850  10410  19260  -2442  -5604   4572       C
ATOM    870  O   ARG B  51     -22.610  -1.951  17.912  1.00111.50           O
ANISOU  870  O   ARG B  51    12749  10108  19507  -2524  -5538   4083       O
ATOM    871  CB  ARG B  51     -24.762  -2.053  15.493  1.00115.72           C
ANISOU  871  CB  ARG B  51    13174  10381  20411  -2055  -5711   5125       C
ATOM    872  CG  ARG B  51     -25.824  -2.603  14.550  1.00119.84           C
ANISOU  872  CG  ARG B  51    13679  11009  20847  -1824  -5788   5534       C
ATOM    873  CD  ARG B  51     -26.573  -1.468  13.878  1.00119.61           C
ANISOU  873  CD  ARG B  51    13513  10403  21529  -1665  -5861   5760       C
ATOM    874  NE  ARG B  51     -27.083  -0.525  14.870  1.00127.41           N
ANISOU  874  NE  ARG B  51    14380  10989  23039  -1625  -5750   5225       N
ATOM    875  CZ  ARG B  51     -27.581   0.674  14.586  1.00129.09           C
ANISOU  875  CZ  ARG B  51    14466  10628  23955  -1524  -5780   5283       C
ATOM    876  NH1 ARG B  51     -27.640   1.094  13.330  1.00121.35           N
ANISOU  876  NH1 ARG B  51    13459   9404  23244  -1450  -5919   5865       N
ATOM    877  NH2 ARG B  51     -28.016   1.457  15.564  1.00133.29           N
ANISOU  877  NH2 ARG B  51    14903  10827  24915  -1487  -5668   4757       N
ATOM    878  N   ARG B  52     -21.866  -3.252  16.234  1.00114.92           N
ANISOU  878  N   ARG B  52    13330  11067  19266  -2576  -5683   5000       N
ATOM    879  CA  ARG B  52     -20.448  -3.062  16.537  1.00103.32           C
ANISOU  879  CA  ARG B  52    11907   9647  17705  -2837  -5695   4928       C
ATOM    880  C   ARG B  52     -19.697  -2.785  15.235  1.00104.78           C
ANISOU  880  C   ARG B  52    12105   9695  18011  -2915  -5816   5587       C
ATOM    881  O   ARG B  52     -19.034  -3.661  14.686  1.00100.16           O
ANISOU  881  O   ARG B  52    11631   9514  16912  -2984  -5853   5938       O
ATOM    882  CB  ARG B  52     -19.875  -4.290  17.248  1.00101.43           C
ANISOU  882  CB  ARG B  52    11796  10027  16716  -2938  -5626   4694       C
ATOM    883  CG  ARG B  52     -20.366  -4.463  18.674  1.00 99.55           C
ANISOU  883  CG  ARG B  52    11552   9914  16357  -2894  -5489   4002       C
ATOM    884  CD  ARG B  52     -19.969  -3.277  19.531  1.00103.97           C
ANISOU  884  CD  ARG B  52    12031  10050  17423  -3009  -5469   3533       C
ATOM    885  NE  ARG B  52     -18.523  -3.204  19.728  1.00108.64           N
ANISOU  885  NE  ARG B  52    12666  10739  17873  -3269  -5518   3509       N
ATOM    886  CZ  ARG B  52     -17.911  -3.479  20.875  1.00103.62           C
ANISOU  886  CZ  ARG B  52    12083  10356  16931  -3392  -5459   3006       C
ATOM    887  NH1 ARG B  52     -18.617  -3.838  21.938  1.00103.28           N
ANISOU  887  NH1 ARG B  52    12067  10494  16681  -3271  -5336   2488       N
ATOM    888  NH2 ARG B  52     -16.592  -3.386  20.962  1.00109.34           N
ANISOU  888  NH2 ARG B  52    12829  11152  17562  -3629  -5523   3026       N
ATOM    889  N   PRO B  53     -19.806  -1.552  14.730  1.00114.53           N
ANISOU  889  N   PRO B  53    13228  10352  19936  -2896  -5870   5767       N
ATOM    890  CA  PRO B  53     -19.071  -1.229  13.492  1.00109.36           C
ANISOU  890  CA  PRO B  53    12553   9643  19354  -2936  -5915   6303       C
ATOM    891  C   PRO B  53     -17.571  -1.222  13.690  1.00124.09           C
ANISOU  891  C   PRO B  53    14456  11619  21073  -3204  -5923   6319       C
ATOM    892  O   PRO B  53     -16.831  -1.447  12.723  1.00120.72           O
ANISOU  892  O   PRO B  53    13989  11573  20305  -3176  -5818   6515       O
ATOM    893  CB  PRO B  53     -19.596   0.169  13.128  1.00113.27           C
ANISOU  893  CB  PRO B  53    12890   9532  20615  -2828  -5917   6331       C
ATOM    894  CG  PRO B  53     -20.781   0.407  14.014  1.00114.67           C
ANISOU  894  CG  PRO B  53    13040   9386  21142  -2720  -5930   5969       C
ATOM    895  CD  PRO B  53     -20.553  -0.402  15.244  1.00112.13           C
ANISOU  895  CD  PRO B  53    12789   9507  20308  -2811  -5836   5411       C
ATOM    896  N   ASP B  54     -17.096  -0.965  14.912  1.00119.74           N
ANISOU  896  N   ASP B  54    13902  10956  20636  -3398  -5911   5831       N
ATOM    897  CA  ASP B  54     -15.662  -0.984  15.163  1.00121.65           C
ANISOU  897  CA  ASP B  54    14165  11323  20733  -3665  -5924   5806       C
ATOM    898  C   ASP B  54     -15.106  -2.400  15.121  1.00125.15           C
ANISOU  898  C   ASP B  54    14756  12444  20351  -3717  -5909   5939       C
ATOM    899  O   ASP B  54     -13.954  -2.597  14.722  1.00117.66           O
ANISOU  899  O   ASP B  54    13841  11647  19219  -3888  -5940   6233       O
ATOM    900  CB  ASP B  54     -15.357  -0.319  16.504  1.00130.83           C
ANISOU  900  CB  ASP B  54    15256  12281  22172  -3806  -5885   5111       C
ATOM    901  CG  ASP B  54     -16.184  -0.889  17.641  1.00130.72           C
ANISOU  901  CG  ASP B  54    15288  12539  21841  -3687  -5795   4517       C
ATOM    902  OD1 ASP B  54     -16.013  -2.081  17.959  1.00129.19           O
ANISOU  902  OD1 ASP B  54    15211  12918  20957  -3693  -5754   4445       O
ATOM    903  OD2 ASP B  54     -17.005  -0.139  18.218  1.00140.02           O
ANISOU  903  OD2 ASP B  54    16386  13352  23465  -3581  -5756   4127       O
ATOM    904  N   ILE B  55     -15.901  -3.393  15.527  1.00119.18           N
ANISOU  904  N   ILE B  55    14083  12094  19105  -3569  -5854   5733       N
ATOM    905  CA  ILE B  55     -15.471  -4.783  15.406  1.00115.31           C
ANISOU  905  CA  ILE B  55    13738  12239  17833  -3594  -5837   5895       C
ATOM    906  C   ILE B  55     -15.421  -5.190  13.940  1.00115.43           C
ANISOU  906  C   ILE B  55    13691  12573  17594  -3440  -5652   6147       C
ATOM    907  O   ILE B  55     -14.405  -5.693  13.450  1.00117.06           O
ANISOU  907  O   ILE B  55    13889  13152  17436  -3513  -5485   6136       O
ATOM    908  CB  ILE B  55     -16.404  -5.709  16.207  1.00109.52           C
ANISOU  908  CB  ILE B  55    13067  11880  16665  -3448  -5750   5495       C
ATOM    909  CG1 ILE B  55     -16.609  -5.180  17.624  1.00107.16           C
ANISOU  909  CG1 ILE B  55    12703  11426  16585  -3485  -5668   4771       C
ATOM    910  CG2 ILE B  55     -15.839  -7.116  16.263  1.00104.10           C
ANISOU  910  CG2 ILE B  55    12528  11843  15180  -3501  -5721   5587       C
ATOM    911  CD1 ILE B  55     -15.409  -5.322  18.513  1.00115.96           C
ANISOU  911  CD1 ILE B  55    13854  12760  17445  -3713  -5648   4430       C
ATOM    912  N   GLY B  56     -16.513  -4.972  13.219  1.00114.63           N
ANISOU  912  N   GLY B  56    13518  12352  17682  -3211  -5572   6194       N
ATOM    913  CA  GLY B  56     -16.571  -5.287  11.805  1.00109.88           C
ANISOU  913  CA  GLY B  56    12861  12030  16860  -3049  -5297   6240       C
ATOM    914  C   GLY B  56     -17.821  -4.687  11.201  1.00115.60           C
ANISOU  914  C   GLY B  56    13508  12463  17952  -2834  -5307   6334       C
ATOM    915  O   GLY B  56     -18.601  -4.011  11.878  1.00113.52           O
ANISOU  915  O   GLY B  56    13211  11768  18154  -2800  -5506   6349       O
ATOM    916  N   ALA B  57     -18.005  -4.954   9.908  1.00113.09           N
ANISOU  916  N   ALA B  57    13175  12359  17434  -2676  -5078   6370       N
ATOM    917  CA  ALA B  57     -19.120  -4.403   9.144  1.00118.60           C
ANISOU  917  CA  ALA B  57    13809  12832  18423  -2473  -5066   6473       C
ATOM    918  C   ALA B  57     -20.472  -4.681   9.795  1.00123.43           C
ANISOU  918  C   ALA B  57    14436  13361  19102  -2361  -5141   6350       C
ATOM    919  O   ALA B  57     -21.104  -3.767  10.332  1.00128.72           O
ANISOU  919  O   ALA B  57    15021  13561  20324  -2329  -5343   6417       O
ATOM    920  CB  ALA B  57     -19.099  -4.955   7.718  1.00117.99           C
ANISOU  920  CB  ALA B  57    13778  13075  17976  -2321  -4795   6467       C
ATOM    921  N   ASP B  58     -20.925  -5.932   9.754  1.00126.35           N
ANISOU  921  N   ASP B  58    14907  14145  18956  -2283  -4958   6145       N
ATOM    922  CA  ASP B  58     -22.210  -6.313  10.325  1.00113.20           C
ANISOU  922  CA  ASP B  58    13252  12455  17305  -2162  -5001   6022       C
ATOM    923  C   ASP B  58     -22.116  -6.717  11.787  1.00113.93           C
ANISOU  923  C   ASP B  58    13402  12585  17302  -2274  -5133   5873       C
ATOM    924  O   ASP B  58     -23.120  -7.170  12.346  1.00119.02           O
ANISOU  924  O   ASP B  58    14060  13269  17896  -2163  -5154   5744       O
ATOM    925  CB  ASP B  58     -22.823  -7.474   9.535  1.00119.42           C
ANISOU  925  CB  ASP B  58    14123  13639  17612  -2000  -4723   5858       C
ATOM    926  CG  ASP B  58     -22.886  -7.200   8.047  1.00130.76           C
ANISOU  926  CG  ASP B  58    15546  15076  19061  -1872  -4595   5977       C
ATOM    927  OD1 ASP B  58     -23.130  -6.039   7.663  1.00127.86           O
ANISOU  927  OD1 ASP B  58    15072  14351  19157  -1836  -4737   6196       O
ATOM    928  OD2 ASP B  58     -22.688  -8.149   7.261  1.00135.57           O
ANISOU  928  OD2 ASP B  58    16259  16021  19231  -1790  -4347   5834       O
ATOM    929  N   ALA B  59     -20.952  -6.551  12.412  1.00115.16           N
ANISOU  929  N   ALA B  59    13595  12733  17429  -2481  -5233   5886       N
ATOM    930  CA  ALA B  59     -20.684  -7.172  13.704  1.00110.02           C
ANISOU  930  CA  ALA B  59    13045  12259  16499  -2593  -5316   5705       C
ATOM    931  C   ALA B  59     -21.650  -6.703  14.780  1.00105.64           C
ANISOU  931  C   ALA B  59    12456  11347  16335  -2503  -5606   5667       C
ATOM    932  O   ALA B  59     -21.869  -5.504  14.966  1.00104.72           O
ANISOU  932  O   ALA B  59    12245  10664  16881  -2486  -5761   5707       O
ATOM    933  CB  ALA B  59     -19.249  -6.885  14.139  1.00105.24           C
ANISOU  933  CB  ALA B  59    12479  11641  15867  -2841  -5425   5757       C
ATOM    934  N   ARG B  60     -22.242  -7.672  15.470  1.00 94.45           N
ANISOU  934  N   ARG B  60    11094  10280  14514  -2422  -5550   5430       N
ATOM    935  CA  ARG B  60     -22.979  -7.464  16.702  1.00 94.65           C
ANISOU  935  CA  ARG B  60    11051  10201  14710  -2346  -5526   4950       C
ATOM    936  C   ARG B  60     -22.285  -8.233  17.816  1.00 87.46           C
ANISOU  936  C   ARG B  60    10239   9734  13256  -2483  -5406   4536       C
ATOM    937  O   ARG B  60     -21.625  -9.243  17.572  1.00 97.23           O
ANISOU  937  O   ARG B  60    11601  11425  13917  -2566  -5421   4743       O
ATOM    938  CB  ARG B  60     -24.443  -7.919  16.564  1.00103.07           C
ANISOU  938  CB  ARG B  60    12056  11312  15793  -2099  -5501   4954       C
ATOM    939  CG  ARG B  60     -25.292  -7.010  15.693  1.00 92.12           C
ANISOU  939  CG  ARG B  60    10543   9433  15024  -1937  -5606   5246       C
ATOM    940  CD  ARG B  60     -26.772  -7.381  15.735  1.00 93.89           C
ANISOU  940  CD  ARG B  60    10678   9676  15319  -1696  -5570   5165       C
ATOM    941  NE  ARG B  60     -27.593  -6.358  15.092  1.00104.90           N
ANISOU  941  NE  ARG B  60    11933  10553  17373  -1539  -5657   5356       N
ATOM    942  CZ  ARG B  60     -28.229  -5.391  15.745  1.00 99.22           C
ANISOU  942  CZ  ARG B  60    11080   9419  17202  -1459  -5574   4989       C
ATOM    943  NH1 ARG B  60     -28.153  -5.321  17.066  1.00 99.91           N
ANISOU  943  NH1 ARG B  60    11161   9556  17244  -1515  -5403   4402       N
ATOM    944  NH2 ARG B  60     -28.946  -4.497  15.078  1.00106.81           N
ANISOU  944  NH2 ARG B  60    11917   9918  18748  -1312  -5661   5209       N
ATOM    945  N   ALA B  61     -22.429  -7.744  19.044  1.00 89.72           N
ANISOU  945  N   ALA B  61    10476   9890  13724  -2497  -5286   3946       N
ATOM    946  CA  ALA B  61     -21.738  -8.337  20.184  1.00 88.15           C
ANISOU  946  CA  ALA B  61    10368  10076  13049  -2621  -5174   3512       C
ATOM    947  C   ALA B  61     -22.727  -8.583  21.309  1.00 96.70           C
ANISOU  947  C   ALA B  61    11420  11250  14072  -2467  -5002   2983       C
ATOM    948  O   ALA B  61     -23.415  -7.655  21.742  1.00 97.42           O
ANISOU  948  O   ALA B  61    11402  10932  14682  -2370  -4955   2685       O
ATOM    949  CB  ALA B  61     -20.602  -7.438  20.671  1.00 92.62           C
ANISOU  949  CB  ALA B  61    10924  10411  13855  -2832  -5207   3279       C
ATOM    950  N   LEU B  62     -22.788  -9.824  21.785  1.00 97.59           N
ANISOU  950  N   LEU B  62    11629  11892  13560  -2440  -4898   2872       N
ATOM    951  CA  LEU B  62     -23.639 -10.200  22.907  1.00 85.06           C
ANISOU  951  CA  LEU B  62    10027  10459  11832  -2297  -4707   2381       C
ATOM    952  C   LEU B  62     -22.734 -10.572  24.076  1.00 90.22           C
ANISOU  952  C   LEU B  62    10789  11447  12043  -2429  -4606   1944       C
ATOM    953  O   LEU B  62     -22.028 -11.586  24.025  1.00 96.23           O
ANISOU  953  O   LEU B  62    11670  12674  12218  -2524  -4607   2089       O
ATOM    954  CB  LEU B  62     -24.565 -11.352  22.523  1.00 98.19           C
ANISOU  954  CB  LEU B  62    11699  12450  13157  -2135  -4656   2610       C
ATOM    955  CG  LEU B  62     -25.767 -11.633  23.428  1.00 96.37           C
ANISOU  955  CG  LEU B  62    11404  12279  12933  -1936  -4458   2209       C
ATOM    956  CD1 LEU B  62     -26.659 -10.408  23.557  1.00 95.05           C
ANISOU  956  CD1 LEU B  62    11080  11557  13476  -1803  -4442   2015       C
ATOM    957  CD2 LEU B  62     -26.564 -12.817  22.902  1.00 80.74           C
ANISOU  957  CD2 LEU B  62     9427  10624  10627  -1807  -4436   2504       C
ATOM    958  N   THR B  63     -22.761  -9.758  25.129  1.00 87.81           N
ANISOU  958  N   THR B  63    10447  10906  12012  -2425  -4524   1406       N
ATOM    959  CA  THR B  63     -21.883  -9.948  26.275  1.00 97.02           C
ANISOU  959  CA  THR B  63    11711  12338  12812  -2544  -4450    952       C
ATOM    960  C   THR B  63     -22.486 -10.970  27.232  1.00103.27           C
ANISOU  960  C   THR B  63    12568  13567  13102  -2401  -4240    629       C
ATOM    961  O   THR B  63     -23.666 -10.874  27.588  1.00103.41           O
ANISOU  961  O   THR B  63    12513  13461  13319  -2199  -4108    434       O
ATOM    962  CB  THR B  63     -21.647  -8.621  27.001  1.00100.88           C
ANISOU  962  CB  THR B  63    12140  12380  13811  -2594  -4464    494       C
ATOM    963  OG1 THR B  63     -22.865  -8.189  27.625  1.00108.86           O
ANISOU  963  OG1 THR B  63    13072  13154  15137  -2379  -4321    134       O
ATOM    964  CG2 THR B  63     -21.179  -7.548  26.021  1.00 95.06           C
ANISOU  964  CG2 THR B  63    11316  11153  13648  -2718  -4656    833       C
ATOM    965  N   ILE B  64     -21.675 -11.947  27.639  1.00 97.43           N
ANISOU  965  N   ILE B  64    11961  13337  11721  -2501  -4202    588       N
ATOM    966  CA  ILE B  64     -22.054 -12.898  28.678  1.00 96.14           C
ANISOU  966  CA  ILE B  64    11876  13609  11043  -2384  -3991    247       C
ATOM    967  C   ILE B  64     -20.867 -13.064  29.619  1.00 91.87           C
ANISOU  967  C   ILE B  64    11456  13358  10094  -2532  -3978   -101       C
ATOM    968  O   ILE B  64     -19.779 -13.457  29.188  1.00 97.60           O
ANISOU  968  O   ILE B  64    12253  14307  10523  -2713  -4097    161       O
ATOM    969  CB  ILE B  64     -22.492 -14.261  28.110  1.00 98.55           C
ANISOU  969  CB  ILE B  64    12226  14333  10885  -2308  -3937    634       C
ATOM    970  CG1 ILE B  64     -22.732 -15.249  29.252  1.00 93.21           C
ANISOU  970  CG1 ILE B  64    11638  14120   9656  -2207  -3707    275       C
ATOM    971  CG2 ILE B  64     -21.474 -14.804  27.112  1.00 98.12           C
ANISOU  971  CG2 ILE B  64    12249  14496  10535  -2486  -4106   1139       C
ATOM    972  CD1 ILE B  64     -23.365 -16.536  28.808  1.00 91.16           C
ANISOU  972  CD1 ILE B  64    11400  14220   9016  -2105  -3625    595       C
ATOM    973  N   GLY B  65     -21.078 -12.773  30.896  1.00 92.78           N
ANISOU  973  N   GLY B  65    11592  13473  10187  -2447  -3835   -687       N
ATOM    974  CA  GLY B  65     -19.981 -12.810  31.849  1.00 84.25           C
ANISOU  974  CA  GLY B  65    10619  12630   8760  -2574  -3841  -1067       C
ATOM    975  C   GLY B  65     -18.894 -11.847  31.418  1.00100.70           C
ANISOU  975  C   GLY B  65    12666  14398  11197  -2802  -4069   -989       C
ATOM    976  O   GLY B  65     -19.128 -10.645  31.241  1.00101.84           O
ANISOU  976  O   GLY B  65    12705  14013  11977  -2808  -4149  -1078       O
ATOM    977  N   ASN B  66     -17.685 -12.373  31.227  1.00 99.88           N
ANISOU  977  N   ASN B  66    12643  14611  10697  -2993  -4173   -804       N
ATOM    978  CA  ASN B  66     -16.564 -11.594  30.719  1.00 96.02           C
ANISOU  978  CA  ASN B  66    12111  13866  10506  -3227  -4387   -654       C
ATOM    979  C   ASN B  66     -16.210 -11.972  29.286  1.00102.18           C
ANISOU  979  C   ASN B  66    12873  14680  11271  -3329  -4511     44       C
ATOM    980  O   ASN B  66     -15.099 -11.688  28.829  1.00 95.23           O
ANISOU  980  O   ASN B  66    11983  13748  10452  -3536  -4666    252       O
ATOM    981  CB  ASN B  66     -15.350 -11.755  31.632  1.00 99.38           C
ANISOU  981  CB  ASN B  66    12625  14584  10550  -3379  -4427  -1005       C
ATOM    982  CG  ASN B  66     -14.972 -13.207  31.844  1.00111.82           C
ANISOU  982  CG  ASN B  66    14314  16695  11476  -3189  -4156   -880       C
ATOM    983  OD1 ASN B  66     -15.589 -13.909  32.642  1.00117.28           O
ANISOU  983  OD1 ASN B  66    15077  17630  11854  -2958  -3929  -1131       O
ATOM    984  ND2 ASN B  66     -13.950 -13.663  31.130  1.00113.94           N
ANISOU  984  ND2 ASN B  66    14593  17008  11690  -3145  -4035   -480       N
ATOM    985  N   TYR B  67     -17.132 -12.606  28.569  1.00 84.36           N
ANISOU  985  N   TYR B  67    11371   9187  11496    108  -5241    818       N
ATOM    986  CA  TYR B  67     -16.936 -12.979  27.177  1.00 85.28           C
ANISOU  986  CA  TYR B  67    11311   9528  11565     61  -4963    924       C
ATOM    987  C   TYR B  67     -17.827 -12.132  26.278  1.00 89.26           C
ANISOU  987  C   TYR B  67    11654  10017  12244   -462  -4744   1135       C
ATOM    988  O   TYR B  67     -18.754 -11.457  26.732  1.00 84.86           O
ANISOU  988  O   TYR B  67    11234   9223  11787   -782  -4783   1197       O
ATOM    989  CB  TYR B  67     -17.234 -14.467  26.951  1.00 95.01           C
ANISOU  989  CB  TYR B  67    13118  10605  12376    382  -4790    872       C
ATOM    990  CG  TYR B  67     -16.784 -15.388  28.063  1.00 98.07           C
ANISOU  990  CG  TYR B  67    13911  10851  12500    910  -4966    688       C
ATOM    991  CD1 TYR B  67     -15.456 -15.779  28.178  1.00102.14           C
ANISOU  991  CD1 TYR B  67    14172  11666  12970   1352  -5115    557       C
ATOM    992  CD2 TYR B  67     -17.693 -15.886  28.986  1.00 97.59           C
ANISOU  992  CD2 TYR B  67    14506  10350  12222    996  -4960    640       C
ATOM    993  CE1 TYR B  67     -15.044 -16.631  29.193  1.00105.11           C
ANISOU  993  CE1 TYR B  67    14947  11929  13059   1898  -5274    390       C
ATOM    994  CE2 TYR B  67     -17.292 -16.735  30.001  1.00 98.80           C
ANISOU  994  CE2 TYR B  67    15082  10356  12100   1533  -5082    492       C
ATOM    995  CZ  TYR B  67     -15.969 -17.106  30.101  1.00101.97           C
ANISOU  995  CZ  TYR B  67    15234  11084  12427   2000  -5247    371       C
ATOM    996  OH  TYR B  67     -15.578 -17.951  31.115  1.00106.67           O
ANISOU  996  OH  TYR B  67    16276  11547  12706   2591  -5368    225       O
ATOM    997  N   LEU B  68     -17.531 -12.183  24.981  1.00 86.43           N
ANISOU  997  N   LEU B  68    11015   9922  11901   -517  -4509   1247       N
ATOM    998  CA  LEU B  68     -18.314 -11.497  23.963  1.00 79.47           C
ANISOU  998  CA  LEU B  68    10002   9080  11115   -916  -4270   1449       C
ATOM    999  C   LEU B  68     -18.652 -12.487  22.860  1.00 83.71           C
ANISOU  999  C   LEU B  68    10779   9680  11346   -797  -4013   1473       C
ATOM   1000  O   LEU B  68     -17.776 -13.218  22.390  1.00 84.31           O
ANISOU 1000  O   LEU B  68    10756   9967  11311   -488  -3957   1423       O
ATOM   1001  CB  LEU B  68     -17.556 -10.294  23.384  1.00 92.77           C
ANISOU 1001  CB  LEU B  68    11008  11059  13182  -1118  -4202   1582       C
ATOM   1002  CG  LEU B  68     -18.076  -8.907  23.778  1.00 81.41           C
ANISOU 1002  CG  LEU B  68     9360   9508  12063  -1534  -4244   1692       C
ATOM   1003  CD1 LEU B  68     -17.764  -8.594  25.235  1.00 89.20           C
ANISOU 1003  CD1 LEU B  68    10328  10352  13210  -1482  -4578   1519       C
ATOM   1004  CD2 LEU B  68     -17.537  -7.815  22.859  1.00 96.28           C
ANISOU 1004  CD2 LEU B  68    10649  11649  14285  -1753  -4021   1871       C
ATOM   1005  N   ILE B  69     -19.916 -12.518  22.461  1.00 82.13           N
ANISOU 1005  N   ILE B  69    10882   9307  11018  -1034  -3864   1522       N
ATOM   1006  CA  ILE B  69     -20.391 -13.384  21.389  1.00 83.96           C
ANISOU 1006  CA  ILE B  69    11324   9601  10975   -954  -3621   1503       C
ATOM   1007  C   ILE B  69     -20.502 -12.529  20.134  1.00 86.04           C
ANISOU 1007  C   ILE B  69    11198  10147  11347  -1172  -3429   1704       C
ATOM   1008  O   ILE B  69     -21.404 -11.691  20.017  1.00 91.09           O
ANISOU 1008  O   ILE B  69    11828  10708  12072  -1488  -3391   1803       O
ATOM   1009  CB  ILE B  69     -21.730 -14.043  21.745  1.00 82.42           C
ANISOU 1009  CB  ILE B  69    11709   9036  10569  -1040  -3566   1360       C
ATOM   1010  CG1 ILE B  69     -21.559 -14.956  22.962  1.00 81.25           C
ANISOU 1010  CG1 ILE B  69    11997   8583  10290   -760  -3693   1182       C
ATOM   1011  CG2 ILE B  69     -22.272 -14.824  20.558  1.00 75.72           C
ANISOU 1011  CG2 ILE B  69    11004   8284   9481   -993  -3310   1296       C
ATOM   1012  CD1 ILE B  69     -22.864 -15.395  23.596  1.00 80.27           C
ANISOU 1012  CD1 ILE B  69    12439   8008  10049   -886  -3634   1045       C
ATOM   1013  N   LEU B  70     -19.577 -12.725  19.198  1.00 83.07           N
ANISOU 1013  N   LEU B  70    10510  10097  10956   -979  -3294   1774       N
ATOM   1014  CA  LEU B  70     -19.545 -11.939  17.967  1.00 86.63           C
ANISOU 1014  CA  LEU B  70    10599  10825  11491  -1111  -3071   1987       C
ATOM   1015  C   LEU B  70     -20.420 -12.637  16.935  1.00 87.75           C
ANISOU 1015  C   LEU B  70    11012  11023  11306  -1057  -2878   1944       C
ATOM   1016  O   LEU B  70     -20.040 -13.665  16.370  1.00 94.80           O
ANISOU 1016  O   LEU B  70    11993  12042  11983   -782  -2787   1852       O
ATOM   1017  CB  LEU B  70     -18.116 -11.766  17.468  1.00 87.12           C
ANISOU 1017  CB  LEU B  70    10187  11192  11723   -928  -2993   2076       C
ATOM   1018  CG  LEU B  70     -17.116 -11.206  18.482  1.00 87.26           C
ANISOU 1018  CG  LEU B  70     9884  11193  12077   -928  -3196   2028       C
ATOM   1019  CD1 LEU B  70     -15.780 -10.906  17.816  1.00 82.85           C
ANISOU 1019  CD1 LEU B  70     8795  10946  11739   -797  -3056   2104       C
ATOM   1020  CD2 LEU B  70     -17.665  -9.967  19.180  1.00 77.65           C
ANISOU 1020  CD2 LEU B  70     8566   9801  11139  -1288  -3290   2106       C
ATOM   1021  N   TYR B  71     -21.599 -12.078  16.692  1.00 83.26           N
ANISOU 1021  N   TYR B  71    10562  10372  10701  -1310  -2822   1988       N
ATOM   1022  CA  TYR B  71     -22.541 -12.628  15.734  1.00 84.75           C
ANISOU 1022  CA  TYR B  71    10972  10633  10595  -1271  -2663   1895       C
ATOM   1023  C   TYR B  71     -22.983 -11.534  14.772  1.00 89.33           C
ANISOU 1023  C   TYR B  71    11308  11433  11202  -1417  -2504   2112       C
ATOM   1024  O   TYR B  71     -22.815 -10.340  15.033  1.00 97.41           O
ANISOU 1024  O   TYR B  71    12077  12451  12484  -1618  -2514   2322       O
ATOM   1025  CB  TYR B  71     -23.766 -13.241  16.435  1.00 86.38           C
ANISOU 1025  CB  TYR B  71    11661  10487  10673  -1390  -2749   1638       C
ATOM   1026  CG  TYR B  71     -24.763 -12.225  16.950  1.00 85.91           C
ANISOU 1026  CG  TYR B  71    11652  10235  10755  -1738  -2831   1695       C
ATOM   1027  CD1 TYR B  71     -24.597 -11.620  18.192  1.00 87.28           C
ANISOU 1027  CD1 TYR B  71    11825  10165  11174  -1907  -3024   1753       C
ATOM   1028  CD2 TYR B  71     -25.877 -11.876  16.195  1.00 91.00           C
ANISOU 1028  CD2 TYR B  71    12343  10956  11276  -1876  -2727   1672       C
ATOM   1029  CE1 TYR B  71     -25.513 -10.692  18.663  1.00 86.76           C
ANISOU 1029  CE1 TYR B  71    11808   9917  11238  -2231  -3095   1810       C
ATOM   1030  CE2 TYR B  71     -26.793 -10.949  16.656  1.00 91.57           C
ANISOU 1030  CE2 TYR B  71    12463  10859  11470  -2185  -2802   1724       C
ATOM   1031  CZ  TYR B  71     -26.607 -10.361  17.888  1.00 89.57           C
ANISOU 1031  CZ  TYR B  71    12215  10345  11472  -2374  -2978   1803       C
ATOM   1032  OH  TYR B  71     -27.521  -9.441  18.346  1.00 89.69           O
ANISOU 1032  OH  TYR B  71    12281  10187  11609  -2687  -3048   1860       O
ATOM   1033  N   ARG B  72     -23.550 -11.962  13.647  1.00 82.78           N
ANISOU 1033  N   ARG B  72    10562  10798  10092  -1288  -2344   2048       N
ATOM   1034  CA  ARG B  72     -24.205 -11.060  12.714  1.00 83.65           C
ANISOU 1034  CA  ARG B  72    10542  11109  10130  -1362  -2196   2208       C
ATOM   1035  C   ARG B  72     -25.461 -11.735  12.185  1.00 93.01           C
ANISOU 1035  C   ARG B  72    12028  12308  11004  -1322  -2175   1933       C
ATOM   1036  O   ARG B  72     -25.606 -12.958  12.246  1.00 86.69           O
ANISOU 1036  O   ARG B  72    11469  11426  10044  -1191  -2198   1647       O
ATOM   1037  CB  ARG B  72     -23.291 -10.660  11.547  1.00 94.63           C
ANISOU 1037  CB  ARG B  72    11583  12865  11505  -1145  -1960   2469       C
ATOM   1038  CG  ARG B  72     -23.013 -11.765  10.539  1.00 94.10           C
ANISOU 1038  CG  ARG B  72    11570  13045  11139   -806  -1840   2342       C
ATOM   1039  CD  ARG B  72     -22.365 -11.204   9.278  1.00105.76           C
ANISOU 1039  CD  ARG B  72    12741  14877  12566   -596  -1569   2624       C
ATOM   1040  NE  ARG B  72     -21.705 -12.231   8.475  1.00105.25           N
ANISOU 1040  NE  ARG B  72    12660  15036  12294   -264  -1465   2545       N
ATOM   1041  CZ  ARG B  72     -22.260 -12.836   7.430  1.00103.77           C
ANISOU 1041  CZ  ARG B  72    12601  15076  11752    -34  -1368   2411       C
ATOM   1042  NH1 ARG B  72     -23.492 -12.522   7.059  1.00104.04           N
ANISOU 1042  NH1 ARG B  72    12780  15158  11593    -84  -1373   2318       N
ATOM   1043  NH2 ARG B  72     -21.583 -13.755   6.755  1.00 94.76           N
ANISOU 1043  NH2 ARG B  72    11431  14126  10446    259  -1274   2348       N
ATOM   1044  N   LEU B  73     -26.371 -10.920  11.665  1.00 93.26           N
ANISOU 1044  N   LEU B  73    12033  12444  10959  -1425  -2118   2001       N
ATOM   1045  CA  LEU B  73     -27.639 -11.412  11.151  1.00 87.92           C
ANISOU 1045  CA  LEU B  73    11588  11810  10009  -1395  -2114   1699       C
ATOM   1046  C   LEU B  73     -27.552 -11.687   9.661  1.00 92.22           C
ANISOU 1046  C   LEU B  73    12012  12779  10247  -1056  -1933   1696       C
ATOM   1047  O   LEU B  73     -26.937 -10.926   8.909  1.00 93.20           O
ANISOU 1047  O   LEU B  73    11877  13171  10362   -915  -1776   2023       O
ATOM   1048  CB  LEU B  73     -28.748 -10.400  11.406  1.00 95.16           C
ANISOU 1048  CB  LEU B  73    12552  12628  10975  -1656  -2176   1734       C
ATOM   1049  CG  LEU B  73     -28.852  -9.938  12.849  1.00 99.98           C
ANISOU 1049  CG  LEU B  73    13258  12834  11894  -1996  -2349   1781       C
ATOM   1050  CD1 LEU B  73     -30.011  -8.992  12.994  1.00102.08           C
ANISOU 1050  CD1 LEU B  73    13580  13025  12182  -2240  -2397   1801       C
ATOM   1051  CD2 LEU B  73     -29.021 -11.133  13.764  1.00 90.02           C
ANISOU 1051  CD2 LEU B  73    12317  11234  10651  -2035  -2467   1450       C
ATOM   1052  N   ALA B  74     -28.174 -12.781   9.239  1.00 90.76           N
ANISOU 1052  N   ALA B  74    12020  12643   9821   -918  -1933   1311       N
ATOM   1053  CA  ALA B  74     -28.291 -13.066   7.819  1.00 94.81           C
ANISOU 1053  CA  ALA B  74    12442  13573  10008   -583  -1790   1239       C
ATOM   1054  C   ALA B  74     -29.754 -13.054   7.409  1.00101.32           C
ANISOU 1054  C   ALA B  74    13396  14479  10624   -603  -1836    905       C
ATOM   1055  O   ALA B  74     -30.603 -12.518   8.127  1.00103.16           O
ANISOU 1055  O   ALA B  74    13735  14478  10984   -889  -1951    841       O
ATOM   1056  CB  ALA B  74     -27.640 -14.404   7.480  1.00 92.14           C
ANISOU 1056  CB  ALA B  74    12155  13304   9549   -340  -1730   1041       C
ATOM   1057  N   GLU B  75     -30.062 -13.648   6.261  1.00104.41           N
ANISOU 1057  N   GLU B  75    13765  15211  10696   -290  -1756    665       N
ATOM   1058  CA  GLU B  75     -31.404 -13.564   5.689  1.00102.27           C
ANISOU 1058  CA  GLU B  75    13550  15114  10194   -236  -1802    320       C
ATOM   1059  C   GLU B  75     -32.296 -14.608   6.354  1.00105.17           C
ANISOU 1059  C   GLU B  75    14155  15165  10639   -439  -1895   -238       C
ATOM   1060  O   GLU B  75     -32.668 -15.628   5.768  1.00109.79           O
ANISOU 1060  O   GLU B  75    14786  15880  11048   -262  -1853   -676       O
ATOM   1061  CB  GLU B  75     -31.356 -13.747   4.178  1.00104.94           C
ANISOU 1061  CB  GLU B  75    13752  15972  10149    222  -1685    264       C
ATOM   1062  CG  GLU B  75     -30.681 -12.607   3.421  1.00112.90           C
ANISOU 1062  CG  GLU B  75    14561  17287  11051    455  -1535    804       C
ATOM   1063  CD  GLU B  75     -29.211 -12.479   3.757  1.00122.19           C
ANISOU 1063  CD  GLU B  75    15617  18343  12469    420  -1421   1241       C
ATOM   1064  OE1 GLU B  75     -28.665 -11.359   3.670  1.00124.20           O
ANISOU 1064  OE1 GLU B  75    15722  18643  12827    419  -1295   1707       O
ATOM   1065  OE2 GLU B  75     -28.607 -13.504   4.135  1.00123.03           O
ANISOU 1065  OE2 GLU B  75    15776  18295  12676    392  -1446   1095       O
ATOM   1066  N   GLY B  76     -32.656 -14.335   7.608  1.00 99.80           N
ANISOU 1066  N   GLY B  76    13630  14046  10242   -817  -1999   -234       N
ATOM   1067  CA  GLY B  76     -33.518 -15.204   8.368  1.00101.16           C
ANISOU 1067  CA  GLY B  76    14059  13839  10537  -1042  -2040   -723       C
ATOM   1068  C   GLY B  76     -32.815 -16.035   9.419  1.00100.45           C
ANISOU 1068  C   GLY B  76    14172  13325  10670  -1164  -2014   -716       C
ATOM   1069  O   GLY B  76     -33.467 -16.481  10.368  1.00 99.45           O
ANISOU 1069  O   GLY B  76    14303  12766  10717  -1412  -2031   -997       O
ATOM   1070  N   TRP B  77     -31.512 -16.256   9.277  1.00 96.61           N
ANISOU 1070  N   TRP B  77    13587  12945  10175   -975  -1959   -413       N
ATOM   1071  CA  TRP B  77     -30.754 -17.046  10.232  1.00 90.36           C
ANISOU 1071  CA  TRP B  77    12984  11799   9550  -1016  -1943   -395       C
ATOM   1072  C   TRP B  77     -29.646 -16.203  10.848  1.00 87.66           C
ANISOU 1072  C   TRP B  77    12500  11414   9391  -1070  -2027    114       C
ATOM   1073  O   TRP B  77     -29.198 -15.214  10.263  1.00 94.51           O
ANISOU 1073  O   TRP B  77    13087  12587  10237  -1004  -2026    465       O
ATOM   1074  CB  TRP B  77     -30.169 -18.301   9.571  1.00 91.61           C
ANISOU 1074  CB  TRP B  77    13163  12104   9541   -717  -1800   -588       C
ATOM   1075  CG  TRP B  77     -29.227 -18.037   8.445  1.00 90.24           C
ANISOU 1075  CG  TRP B  77    12689  12408   9189   -411  -1744   -294       C
ATOM   1076  CD1 TRP B  77     -27.891 -17.789   8.541  1.00 82.35           C
ANISOU 1076  CD1 TRP B  77    11534  11489   8265   -297  -1739    111       C
ATOM   1077  CD2 TRP B  77     -29.540 -18.017   7.048  1.00 85.91           C
ANISOU 1077  CD2 TRP B  77    11962  12322   8358   -154  -1671   -405       C
ATOM   1078  NE1 TRP B  77     -27.352 -17.610   7.293  1.00 81.46           N
ANISOU 1078  NE1 TRP B  77    11169  11829   7953     -8  -1639    281       N
ATOM   1079  CE2 TRP B  77     -28.344 -17.741   6.358  1.00 87.42           C
ANISOU 1079  CE2 TRP B  77    11919  12830   8466    103  -1599    -16       C
ATOM   1080  CE3 TRP B  77     -30.714 -18.200   6.314  1.00 90.76           C
ANISOU 1080  CE3 TRP B  77    12583  13122   8779    -96  -1660   -819       C
ATOM   1081  CZ2 TRP B  77     -28.286 -17.644   4.973  1.00 89.55           C
ANISOU 1081  CZ2 TRP B  77    12000  13576   8448    428  -1503     10       C
ATOM   1082  CZ3 TRP B  77     -30.655 -18.102   4.937  1.00 93.36           C
ANISOU 1082  CZ3 TRP B  77    12707  13960   8806    248  -1598   -817       C
ATOM   1083  CH2 TRP B  77     -29.449 -17.827   4.280  1.00 93.05           C
ANISOU 1083  CH2 TRP B  77    12474  14211   8670    513  -1513   -387       C
ATOM   1084  N   ILE B  78     -29.217 -16.594  12.045  1.00 80.81           N
ANISOU 1084  N   ILE B  78    11834  10158   8712  -1175  -2083    133       N
ATOM   1085  CA  ILE B  78     -28.209 -15.863  12.807  1.00 84.76           C
ANISOU 1085  CA  ILE B  78    12204  10582   9421  -1235  -2193    527       C
ATOM   1086  C   ILE B  78     -26.908 -16.650  12.776  1.00 83.38           C
ANISOU 1086  C   ILE B  78    11985  10480   9215   -963  -2145    606       C
ATOM   1087  O   ILE B  78     -26.898 -17.861  13.028  1.00 83.03           O
ANISOU 1087  O   ILE B  78    12207  10249   9090   -841  -2076    341       O
ATOM   1088  CB  ILE B  78     -28.671 -15.606  14.252  1.00 82.54           C
ANISOU 1088  CB  ILE B  78    12169   9833   9360  -1519  -2329    494       C
ATOM   1089  CG1 ILE B  78     -29.845 -14.626  14.238  1.00 84.94           C
ANISOU 1089  CG1 ILE B  78    12453  10108   9713  -1796  -2387    482       C
ATOM   1090  CG2 ILE B  78     -27.524 -15.079  15.103  1.00 81.10           C
ANISOU 1090  CG2 ILE B  78    11856   9574   9383  -1524  -2457    816       C
ATOM   1091  CD1 ILE B  78     -30.300 -14.194  15.598  1.00 85.04           C
ANISOU 1091  CD1 ILE B  78    12673   9687   9950  -2089  -2523    496       C
ATOM   1092  N   GLU B  79     -25.814 -15.961  12.465  1.00 87.19           N
ANISOU 1092  N   GLU B  79    12132  11222   9773   -864  -2156    960       N
ATOM   1093  CA  GLU B  79     -24.504 -16.578  12.295  1.00 86.11           C
ANISOU 1093  CA  GLU B  79    11881  11224   9615   -591  -2111   1054       C
ATOM   1094  C   GLU B  79     -23.624 -16.203  13.479  1.00 76.05           C
ANISOU 1094  C   GLU B  79    10549   9753   8594   -652  -2268   1229       C
ATOM   1095  O   GLU B  79     -23.264 -15.036  13.654  1.00 86.71           O
ANISOU 1095  O   GLU B  79    11617  11174  10153   -794  -2331   1494       O
ATOM   1096  CB  GLU B  79     -23.870 -16.133  10.981  1.00 84.45           C
ANISOU 1096  CB  GLU B  79    11309  11466   9311   -402  -1973   1285       C
ATOM   1097  CG  GLU B  79     -24.716 -16.424   9.758  1.00 87.26           C
ANISOU 1097  CG  GLU B  79    11696  12074   9384   -285  -1841   1110       C
ATOM   1098  CD  GLU B  79     -24.019 -16.024   8.481  1.00 89.61           C
ANISOU 1098  CD  GLU B  79    11677  12808   9564    -40  -1683   1361       C
ATOM   1099  OE1 GLU B  79     -22.858 -15.574   8.566  1.00 98.27           O
ANISOU 1099  OE1 GLU B  79    12525  13980  10832     14  -1654   1657       O
ATOM   1100  OE2 GLU B  79     -24.628 -16.157   7.398  1.00 86.48           O
ANISOU 1100  OE2 GLU B  79    11274  12677   8908    114  -1581   1245       O
ATOM   1101  N   ILE B  80     -23.278 -17.199  14.294  1.00 84.80           N
ANISOU 1101  N   ILE B  80    11927  10614   9680   -523  -2318   1062       N
ATOM   1102  CA  ILE B  80     -22.356 -16.997  15.404  1.00 84.59           C
ANISOU 1102  CA  ILE B  80    11853  10442   9843   -487  -2486   1176       C
ATOM   1103  C   ILE B  80     -20.937 -17.084  14.850  1.00 89.34           C
ANISOU 1103  C   ILE B  80    12109  11372  10463   -225  -2450   1336       C
ATOM   1104  O   ILE B  80     -20.436 -18.174  14.573  1.00 85.68           O
ANISOU 1104  O   ILE B  80    11760  10967   9826     54  -2371   1219       O
ATOM   1105  CB  ILE B  80     -22.577 -18.025  16.520  1.00 74.41           C
ANISOU 1105  CB  ILE B  80    11035   8752   8487   -395  -2537    939       C
ATOM   1106  CG1 ILE B  80     -24.029 -17.996  17.000  1.00 77.73           C
ANISOU 1106  CG1 ILE B  80    11804   8822   8906   -662  -2523    755       C
ATOM   1107  CG2 ILE B  80     -21.623 -17.756  17.674  1.00 73.98           C
ANISOU 1107  CG2 ILE B  80    10922   8591   8596   -303  -2745   1043       C
ATOM   1108  CD1 ILE B  80     -24.455 -16.666  17.571  1.00 81.89           C
ANISOU 1108  CD1 ILE B  80    12194   9264   9658   -981  -2684    921       C
ATOM   1109  N   VAL B  81     -20.286 -15.932  14.695  1.00 86.96           N
ANISOU 1109  N   VAL B  81    11381  11269  10391   -319  -2484   1593       N
ATOM   1110  CA  VAL B  81     -18.979 -15.903  14.046  1.00 86.60           C
ANISOU 1110  CA  VAL B  81    10960  11542  10403   -100  -2403   1741       C
ATOM   1111  C   VAL B  81     -17.887 -16.376  14.999  1.00 85.71           C
ANISOU 1111  C   VAL B  81    10827  11353  10387    100  -2569   1668       C
ATOM   1112  O   VAL B  81     -17.086 -17.253  14.658  1.00 87.73           O
ANISOU 1112  O   VAL B  81    11069  11752  10514    399  -2515   1610       O
ATOM   1113  CB  VAL B  81     -18.687 -14.493  13.498  1.00 94.47           C
ANISOU 1113  CB  VAL B  81    11506  12748  11641   -272  -2311   2024       C
ATOM   1114  CG1 VAL B  81     -17.352 -14.477  12.765  1.00 97.43           C
ANISOU 1114  CG1 VAL B  81    11491  13429  12101    -50  -2173   2163       C
ATOM   1115  CG2 VAL B  81     -19.816 -14.038  12.585  1.00 88.41           C
ANISOU 1115  CG2 VAL B  81    10802  12065  10724   -408  -2156   2090       C
ATOM   1116  N   ARG B  82     -17.830 -15.807  16.201  1.00 82.92           N
ANISOU 1116  N   ARG B  82    10469  10792  10246    -35  -2782   1658       N
ATOM   1117  CA  ARG B  82     -16.794 -16.182  17.153  1.00 82.22           C
ANISOU 1117  CA  ARG B  82    10343  10662  10234    198  -2973   1563       C
ATOM   1118  C   ARG B  82     -17.213 -15.762  18.553  1.00 80.61           C
ANISOU 1118  C   ARG B  82    10324  10146  10158     54  -3212   1489       C
ATOM   1119  O   ARG B  82     -18.014 -14.842  18.735  1.00 84.25           O
ANISOU 1119  O   ARG B  82    10765  10486  10762   -277  -3234   1572       O
ATOM   1120  CB  ARG B  82     -15.444 -15.557  16.787  1.00 93.27           C
ANISOU 1120  CB  ARG B  82    11168  12377  11892    278  -2963   1685       C
ATOM   1121  CG  ARG B  82     -14.396 -16.564  16.345  1.00 98.70           C
ANISOU 1121  CG  ARG B  82    11796  13273  12434    660  -2907   1613       C
ATOM   1122  CD  ARG B  82     -13.119 -15.870  15.934  1.00102.38           C
ANISOU 1122  CD  ARG B  82    11664  14036  13201    702  -2862   1716       C
ATOM   1123  NE  ARG B  82     -11.959 -16.749  16.025  1.00102.09           N
ANISOU 1123  NE  ARG B  82    11548  14151  13088   1083  -2926   1587       N
ATOM   1124  CZ  ARG B  82     -11.178 -16.831  17.096  1.00103.18           C
ANISOU 1124  CZ  ARG B  82    11595  14268  13340   1265  -3185   1419       C
ATOM   1125  NH1 ARG B  82     -11.436 -16.085  18.160  1.00 95.28           N
ANISOU 1125  NH1 ARG B  82    10567  13094  12540   1091  -3401   1362       N
ATOM   1126  NH2 ARG B  82     -10.139 -17.655  17.104  1.00107.48           N
ANISOU 1126  NH2 ARG B  82    12074  14977  13788   1642  -3236   1296       N
ATOM   1127  N   ILE B  83     -16.653 -16.454  19.540  1.00 81.81           N
ANISOU 1127  N   ILE B  83    10672  10176  10238    337  -3388   1333       N
ATOM   1128  CA  ILE B  83     -16.899 -16.174  20.949  1.00 80.85           C
ANISOU 1128  CA  ILE B  83    10752   9769  10199    299  -3632   1245       C
ATOM   1129  C   ILE B  83     -15.541 -15.846  21.559  1.00 91.59           C
ANISOU 1129  C   ILE B  83    11721  11322  11756    517  -3854   1194       C
ATOM   1130  O   ILE B  83     -14.732 -16.745  21.821  1.00 85.97           O
ANISOU 1130  O   ILE B  83    11102  10681  10881    923  -3922   1066       O
ATOM   1131  CB  ILE B  83     -17.578 -17.345  21.671  1.00 80.03           C
ANISOU 1131  CB  ILE B  83    11315   9301   9791    496  -3623   1072       C
ATOM   1132  CG1 ILE B  83     -18.935 -17.668  21.034  1.00 81.34           C
ANISOU 1132  CG1 ILE B  83    11815   9282   9809    260  -3387   1056       C
ATOM   1133  CG2 ILE B  83     -17.771 -17.025  23.141  1.00 79.33           C
ANISOU 1133  CG2 ILE B  83    11444   8924   9774    502  -3868    999       C
ATOM   1134  CD1 ILE B  83     -18.892 -18.749  19.971  1.00 82.67           C
ANISOU 1134  CD1 ILE B  83    12100   9581   9731    451  -3139    990       C
ATOM   1135  N   VAL B  84     -15.280 -14.558  21.774  1.00 84.63           N
ANISOU 1135  N   VAL B  84    10386  10534  11234    259  -3959   1272       N
ATOM   1136  CA  VAL B  84     -13.986 -14.085  22.245  1.00 87.62           C
ANISOU 1136  CA  VAL B  84    10279  11133  11880    413  -4151   1181       C
ATOM   1137  C   VAL B  84     -14.146 -13.501  23.641  1.00 86.00           C
ANISOU 1137  C   VAL B  84    10126  10730  11822    356  -4450   1066       C
ATOM   1138  O   VAL B  84     -15.212 -12.999  24.010  1.00 84.57           O
ANISOU 1138  O   VAL B  84    10175  10290  11669     53  -4461   1139       O
ATOM   1139  CB  VAL B  84     -13.377 -13.037  21.286  1.00 87.91           C
ANISOU 1139  CB  VAL B  84     9664  11461  12279    175  -3977   1330       C
ATOM   1140  CG1 VAL B  84     -11.881 -12.898  21.524  1.00109.53           C
ANISOU 1140  CG1 VAL B  84    11887  14468  15261    413  -4108   1173       C
ATOM   1141  CG2 VAL B  84     -13.663 -13.408  19.841  1.00 94.73           C
ANISOU 1141  CG2 VAL B  84    10567  12456  12969    139  -3645   1505       C
ATOM   1142  N   HIS B  85     -13.070 -13.572  24.421  1.00 91.81           N
ANISOU 1142  N   HIS B  85    10638  11601  12644    669  -4704    865       N
ATOM   1143  CA  HIS B  85     -13.044 -12.945  25.732  1.00104.23           C
ANISOU 1143  CA  HIS B  85    12169  13052  14380    661  -5016    720       C
ATOM   1144  C   HIS B  85     -13.125 -11.424  25.596  1.00106.00           C
ANISOU 1144  C   HIS B  85    11866  13334  15076    184  -4989    816       C
ATOM   1145  O   HIS B  85     -13.077 -10.865  24.498  1.00106.32           O
ANISOU 1145  O   HIS B  85    11560  13521  15314    -92  -4718    994       O
ATOM   1146  CB  HIS B  85     -11.784 -13.354  26.500  1.00106.87           C
ANISOU 1146  CB  HIS B  85    12317  13590  14698   1154  -5302    441       C
ATOM   1147  CG  HIS B  85     -10.503 -12.964  25.826  1.00118.60           C
ANISOU 1147  CG  HIS B  85    13093  15472  16496   1193  -5260    365       C
ATOM   1148  ND1 HIS B  85     -10.047 -13.576  24.679  1.00114.50           N
ANISOU 1148  ND1 HIS B  85    12479  15148  15876   1300  -5012    455       N
ATOM   1149  CD2 HIS B  85      -9.575 -12.031  26.149  1.00127.10           C
ANISOU 1149  CD2 HIS B  85    13512  16773  18006   1139  -5418    183       C
ATOM   1150  CE1 HIS B  85      -8.897 -13.033  24.320  1.00130.04           C
ANISOU 1150  CE1 HIS B  85    13776  17432  18202   1307  -5006    349       C
ATOM   1151  NE2 HIS B  85      -8.588 -12.093  25.196  1.00130.18           N
ANISOU 1151  NE2 HIS B  85    13429  17471  18563   1204  -5242    168       N
ATOM   1152  N   GLY B  86     -13.256 -10.753  26.739  1.00138.06           N
ANISOU 1152  N   GLY B  86    13990  15998  22470    976     15   1703       N
ATOM   1153  CA  GLY B  86     -13.354  -9.309  26.769  1.00135.64           C
ANISOU 1153  CA  GLY B  86    13516  16104  21917   1864    700   2165       C
ATOM   1154  C   GLY B  86     -12.059  -8.620  26.416  1.00137.09           C
ANISOU 1154  C   GLY B  86    14085  15338  22664   2569   1331   1986       C
ATOM   1155  O   GLY B  86     -11.331  -9.081  25.537  1.00133.18           O
ANISOU 1155  O   GLY B  86    13893  14321  22389   2616   1348   1513       O
ATOM   1156  N   ALA B  87     -11.750  -7.511  27.089  1.00149.66           N
ANISOU 1156  N   ALA B  87    15681  16698  24487   3106   1871   2345       N
ATOM   1157  CA  ALA B  87     -10.536  -6.778  26.726  1.00149.42           C
ANISOU 1157  CA  ALA B  87    16012  15824  24938   3777   2535   2168       C
ATOM   1158  C   ALA B  87     -10.098  -5.920  27.915  1.00144.78           C
ANISOU 1158  C   ALA B  87    15460  14720  24832   3995   2919   2485       C
ATOM   1159  O   ALA B  87     -10.315  -4.704  27.941  1.00153.74           O
ANISOU 1159  O   ALA B  87    16526  16237  25652   4664   3557   2884       O
ATOM   1160  CB  ALA B  87     -10.750  -5.919  25.481  1.00148.41           C
ANISOU 1160  CB  ALA B  87    15875  16353  24160   4607   3141   2259       C
ATOM   1161  N   ARG B  88      -9.489  -6.575  28.908  1.00148.40           N
ANISOU 1161  N   ARG B  88    16038  14313  26034   3420   2533   2304       N
ATOM   1162  CA  ARG B  88      -8.752  -5.871  29.952  1.00144.62           C
ANISOU 1162  CA  ARG B  88    15665  13121  26162   3601   2908   2455       C
ATOM   1163  C   ARG B  88      -9.620  -4.856  30.689  1.00145.35           C
ANISOU 1163  C   ARG B  88    15463  13926  25837   3869   3211   3091       C
ATOM   1164  O   ARG B  88      -9.372  -3.647  30.610  1.00152.05           O
ANISOU 1164  O   ARG B  88    16514  14987  26271   4302   3825   3203       O
ATOM   1165  CB  ARG B  88      -7.540  -5.189  29.314  1.00134.79           C
ANISOU 1165  CB  ARG B  88    14893  11572  24749   3904   3404   2053       C
ATOM   1166  CG  ARG B  88      -6.426  -4.814  30.247  1.00112.78           C
ANISOU 1166  CG  ARG B  88    12419   8587  21844   3418   3353   1799       C
ATOM   1167  CD  ARG B  88      -5.113  -5.041  29.542  1.00113.91           C
ANISOU 1167  CD  ARG B  88    12953   8467  21860   3307   3295   1239       C
ATOM   1168  NE  ARG B  88      -3.996  -4.505  30.298  1.00116.11           N
ANISOU 1168  NE  ARG B  88    13421   8803  21894   2991   3309   1072       N
ATOM   1169  CZ  ARG B  88      -2.734  -4.846  30.083  1.00118.25           C
ANISOU 1169  CZ  ARG B  88    13937   8904  22087   2799   3128    666       C
ATOM   1170  NH1 ARG B  88      -2.450  -5.733  29.144  1.00115.39           N
ANISOU 1170  NH1 ARG B  88    13723   8258  21860   2851   2921    365       N
ATOM   1171  NH2 ARG B  88      -1.764  -4.313  30.811  1.00 98.61           N
ANISOU 1171  NH2 ARG B  88    11499   6539  19429   2566   3188    597       N
ATOM   1172  N   ASP B  89     -10.629  -5.321  31.417  1.00147.15           N
ANISOU 1172  N   ASP B  89    15368  14741  25799   3328   2660   3378       N
ATOM   1173  CA  ASP B  89     -11.701  -4.429  31.821  1.00149.52           C
ANISOU 1173  CA  ASP B  89    15339  15997  25473   3627   2905   3994       C
ATOM   1174  C   ASP B  89     -11.862  -4.372  33.334  1.00140.28           C
ANISOU 1174  C   ASP B  89    14022  14612  24665   3226   2693   4305       C
ATOM   1175  O   ASP B  89     -11.257  -5.142  34.091  1.00152.61           O
ANISOU 1175  O   ASP B  89    15701  15367  26916   2647   2266   4049       O
ATOM   1176  CB  ASP B  89     -13.009  -4.826  31.134  1.00152.29           C
ANISOU 1176  CB  ASP B  89    15348  17591  24925   3483   2535   4142       C
ATOM   1177  CG  ASP B  89     -13.080  -4.306  29.712  1.00161.58           C
ANISOU 1177  CG  ASP B  89    16588  19283  25522   4193   3016   4076       C
ATOM   1178  OD1 ASP B  89     -12.319  -3.368  29.389  1.00161.97           O
ANISOU 1178  OD1 ASP B  89    16912  18875  25753   4898   3746   4074       O
ATOM   1179  OD2 ASP B  89     -13.889  -4.828  28.922  1.00167.59           O
ANISOU 1179  OD2 ASP B  89    17130  20912  25635   4037   2681   4018       O
ATOM   1180  N   VAL B  90     -12.724  -3.436  33.744  1.00135.46           N
ANISOU 1180  N   VAL B  90    13154  14781  23533   3579   3010   4879       N
ATOM   1181  CA  VAL B  90     -12.723  -2.927  35.111  1.00130.18           C
ANISOU 1181  CA  VAL B  90    12407  13861  23196   3479   3112   5239       C
ATOM   1182  C   VAL B  90     -13.536  -3.818  36.044  1.00126.79           C
ANISOU 1182  C   VAL B  90    11667  13761  22746   2659   2313   5388       C
ATOM   1183  O   VAL B  90     -13.091  -4.150  37.147  1.00131.87           O
ANISOU 1183  O   VAL B  90    12359  13713  24031   2205   2051   5349       O
ATOM   1184  CB  VAL B  90     -13.250  -1.482  35.125  1.00122.95           C
ANISOU 1184  CB  VAL B  90    11561  13654  21502   4049   3792   5654       C
ATOM   1185  CG1 VAL B  90     -12.862  -0.804  36.418  1.00119.72           C
ANISOU 1185  CG1 VAL B  90    11448  12892  21147   3639   3952   5640       C
ATOM   1186  CG2 VAL B  90     -12.733  -0.727  33.894  1.00119.73           C
ANISOU 1186  CG2 VAL B  90    11643  13285  20564   4513   4355   5333       C
ATOM   1187  N   SER B  91     -14.742  -4.196  35.624  1.00119.06           N
ANISOU 1187  N   SER B  91    10358  13870  21007   2464   1934   5560       N
ATOM   1188  CA  SER B  91     -15.744  -4.772  36.513  1.00119.98           C
ANISOU 1188  CA  SER B  91    10123  14549  20914   1791   1303   5825       C
ATOM   1189  C   SER B  91     -15.274  -6.093  37.120  1.00129.32           C
ANISOU 1189  C   SER B  91    11445  14918  22772    890    589   5421       C
ATOM   1190  O   SER B  91     -14.325  -6.728  36.655  1.00134.24           O
ANISOU 1190  O   SER B  91    12402  14711  23893    753    490   4907       O
ATOM   1191  CB  SER B  91     -17.057  -4.987  35.763  1.00115.65           C
ANISOU 1191  CB  SER B  91     9198  15363  19380   1744   1048   5994       C
ATOM   1192  OG  SER B  91     -16.831  -5.569  34.493  1.00119.13           O
ANISOU 1192  OG  SER B  91     9777  15844  19643   1748    950   5539       O
ATOM   1193  N   THR B  92     -15.976  -6.500  38.179  1.00126.11           N
ANISOU 1193  N   THR B  92    10789  14775  22352    292    100   5677       N
ATOM   1194  CA  THR B  92     -15.720  -7.744  38.901  1.00126.58           C
ANISOU 1194  CA  THR B  92    10963  14167  22963   -588   -594   5384       C
ATOM   1195  C   THR B  92     -16.397  -8.929  38.224  1.00130.19           C
ANISOU 1195  C   THR B  92    11346  15134  22986  -1226  -1211   5095       C
ATOM   1196  O   THR B  92     -16.071  -9.286  37.097  1.00133.58           O
ANISOU 1196  O   THR B  92    11960  15494  23303  -1115  -1175   4706       O
ATOM   1197  CB  THR B  92     -16.224  -7.658  40.356  1.00131.81           C
ANISOU 1197  CB  THR B  92    11397  14911  23772   -970   -840   5797       C
ATOM   1198  OG1 THR B  92     -17.485  -6.977  40.377  1.00136.28           O
ANISOU 1198  OG1 THR B  92    11536  16725  23520   -748   -721   6323       O
ATOM   1199  CG2 THR B  92     -15.230  -6.920  41.241  1.00126.40           C
ANISOU 1199  CG2 THR B  92    10900  13315  23810   -630   -407   5896       C
TER
END
